# Supplementary material for: Genome-wide identification and transcription profiling of safflower (Carthamus tinctorius L.) HD-ZIP gene family under water deficit
Source: BMC Genomics. 2025 Sep 29;26:874. doi: 10.1186/s12864-025-12060-4 (PMC12482594; doi:10.1186/s12864-025-12060-4)
Supplement: Supplementary file 3 — Supplementary Material 3 [file 12864_2025_12060_MOESM3_ESM.xlsx]

## Sheet: Sheet1
Supplementary Table S5. Annotation and description of HD-ZIP genes forming PPI network in safflower.
#node	identifier	domain_summary_url	annotation	other_names_and_aliases
A0A1P8BCK8	3702.A0A1P8BCK8	START domain protein.	https://smart.embl.de/smart/DDvec.cgi?smart=192:Pfam_START(35|114)+	28721212,A0A1P8BCK8,A0A1P8BCK8_ARATH,ANM69327.1,AT5G32670,AT5G32670.1,At5g32670,CP002688,NM_001344089.1,NP_001331018,NP_001331018.1,START domain protein,ath:AT5G32670
ANL2	3702.Q0WV12	Homeobox-leucine zipper protein ANTHOCYANINLESS 2; Probable transcription factor involved in the regulation of the tissue-specific accumulation of anthocyanins and in cellular organization of the primary root.	https://smart.embl.de/smart/DDvec.cgi?smart=802:HOX(133|196)+START(324|543)+	828022,AAB41901.1,AAC13617.1,AAD47139.1,AEE81926.1,AF058919,AF077335,AK226968,AL161472,ANL2,ANL2_ARATH,AT4G00730,AT4G00730.1,At4g00730,BAE99036.1,CAB80882.1,CP002687,F6N23.10,HD-ZIP protein ANL2,Homeobox-leucine zipper protein,Homeodomain protein AHDP,Homeodomain transcription factor ANL2,NM_116298.4,NP_567183,NP_567183.2,O65281,P93041,Q0WV12,Q9SWZ6,U85254,ath:AT4G00730,locus:2127008
ARF32	3702.Q8RYD3	B3 domain-containing protein At3g11580.	https://smart.embl.de/smart/DDvec.cgi?smart=267:B3(29|143)+	820331,A0A1I9LT58,AAG51450.1,ABK32185.1,AC008153,AEE75068.1,AEE75069.1,AJ441076,AK175281,ANM65766.1,ANM65767.1,ARF32,AT3G11580,AT3G11580.1,AT3G11580.2,AT3G11580.4,AT3G11580.5,At3g11580,B3 domain-containing protein At3g11580,BAD43044.1,BT029371,CAD29644.1,CP002686,F24K9.25,NM_001337938.1,NM_001337940.1,NM_111991.5,NM_180228.3,NP_001319524.1,NP_001327713.1,NP_187765,NP_187765.2,NP_850559.1,Protein …
ATH1	3702.P48731	Homeobox protein ATH1; Transcription factor which may be involved in the signal transduction pathway downstream of the COP1 gene. Controls floral competency as a specific activator of FLC expression. Is responsive of the nuclear import of SHOOT MERISTEMLESS (STM). Belongs to the TALE/BELL homeobox family.	https://smart.embl.de/smart/DDvec.cgi?smart=473:POX(196|334)+HOX(373|437)+	829435,AAL59996.1,AAM20163.1,AEE86154.1,AL031804,AL161582,ANM66154.1,AT4G32980,AT4G32980.1,AT4G32980.2,ATH1,ATH1_ARATH,AY072174,AY096513,At4g32980,CAA21207.1,CAA56426.1,CAB05910.1,CAB80015.1,CAC51426.1,CP002687,F26P21.100,Homeobox protein ATH1,NM_001342189.1,NM_119452.4,NP_001328067,NP_001328067.1,NP_195024.1,P48731,Q7X9S7,X80126,X80127,Z83320,ath:AT4G32980,locus:2005494
ATHB-12	3702.Q9M276	Homeobox-leucine zipper protein ATHB-12; Probable transcription activator that may act as growth regulators in response to water deficit.	https://smart.embl.de/smart/DDvec.cgi?smart=235:HOX(22|89)+	825362,AAC39462.1,AAL24310.1,AAM64743.1,AAN72217.1,AEE80275.1,AF001949,AL138642,AT3G61890,AT3G61890.1,ATB12_ARATH,ATHB-12,AY059828,AY087187,At3g61890,BT002206,CAB71896.1,CP002686,F21F14.60,HB-12,HD-ZIP protein ATHB-12,Homeobox 12,Homeobox-leucine zipper protein,Homeobox-leucine zipper protein ATHB-12,Homeodomain transcription factor ATHB-12,NM_116054.3,NP_191748,NP_191748.1,O64893,Q9M276,ath:AT3G…
ATHB-13	3702.Q8LC03	Homeobox-leucine zipper protein ATHB-13; Probable transcription factor that may act in the sucrose- signaling pathway.	https://smart.embl.de/smart/DDvec.cgi?smart=294:HOX(83|144)+	843314,AAF20996.1,AAG52541.1,AAL09811.1,AAM63933.1,AAM91475.1,AC013289,AEE34974.1,AF208044,AT1G69780,AT1G69780.1,ATB13_ARATH,ATHB-13,ATHB13,AY057572,AY086888,AY133645,At1g69780,CP002684,HD-ZIP protein ATHB-13,Homeobox-leucine zipper protein,Homeobox-leucine zipper protein ATHB-13,Homeobox-leucine zipper protein family,Homeodomain transcription factor ATHB-13,NM_105646.3,NP_177136,NP_177136.1,Q8LC…
ATHB-14	3702.O04291	Homeobox-leucine zipper protein ATHB-14; Probable transcription factor involved in the determination of adaxial-abaxial polarity in ovule primordium. Specifies adaxial leaf fates; Belongs to the HD-ZIP homeobox family. Class III subfamily.	https://smart.embl.de/smart/DDvec.cgi?smart=852:HOX(22|88)+START(173|383)+Pfam_MEKHLA(705|851)+	818036,AAC16263.1,AAM20642.1,AAN15654.1,AC003096,AEC09012.1,AJ441291,AT2G34710,AT2G34710.1,ATB14_ARATH,ATHB-14,AY099791,At2g34710,BT000335,CAA72007.1,CAD29659.1,CP002685,HD-ZIP protein ATHB-14,Homeobox-leucine zipper protein,Homeobox-leucine zipper protein ATHB-14,Homeodomain transcription factor ATHB-14,NM_129025.4,NP_181018,NP_181018.1,O04291,PHB,Protein PHABULOSA,T29F13.8,Y11122,ath:AT2G34710,…
ATHB-15	3702.Q9ZU11	Homeobox-leucine zipper protein ATHB-15; Probable transcription factor involved in the regulation of meristem development to promote lateral organ formation. May regulates procambial and vascular tissue formation or maintenance, and vascular development in inflorescence stems; Belongs to the HD-ZIP homeobox family. Class III subfamily.	https://smart.embl.de/smart/DDvec.cgi?smart=836:HOX(14|80)+START(160|370)+Pfam_MEKHLA(692|835)+	841645,AAD12689.1,AAG26011.1,AAL31186.1,AAW88440.1,AC006216,AC022354,AEE32760.1,AJ439449,AT1G52150,AT1G52150.1,ATB15_ARATH,ATHB-15,AY060556,AY902309,At1g52150,CAD28400.1,CNA,CP002684,F5F19.21,F9I5.18,HD-ZIP protein ATHB-15,Homeobox-leucine zipper protein,Homeobox-leucine zipper protein ATHB-15,Homeodomain transcription factor ATHB-15,ICU4,NM_104096.3,NP_175627,NP_175627.1,Protein CORONA,Protein I…
ATHB-16	3702.Q940J1	Homeobox-leucine zipper protein ATHB-16; Probable transcription factor that may function as a negative regulator of the flowering time response to photoperiod. May act to repress cell expansion during plant development.	https://smart.embl.de/smart/DDvec.cgi?smart=294:HOX(57|118)+	830169,AAD46064.1,AAK43939.1,AAK96762.1,AAM91317.1,AEE87163.1,AF076641,AF370620,AL035708,AL161596,AT4G40060,AT4G40060.1,ATB16_ARATH,ATHB-16,AY054571,AY128917,At4g40060,CAB38919.1,CAB80669.1,CP002687,HB16,HD-ZIP protein ATHB-16,Homeobox protein 16,Homeobox-leucine zipper protein,Homeobox-leucine zipper protein ATHB-16,Homeodomain transcription factor ATHB-16,NM_120171.3,NP_195716,NP_195716.1,Q940J…
ATHB-17	3702.Q8S9N6	Homeobox-leucine zipper protein ATHB-17; Probable transcription factor; Belongs to the HD-ZIP homeobox family. Class II subfamily.	https://smart.embl.de/smart/DDvec.cgi?smart=275:HOX(136|198)+HALZ(194|237)+	814671,AAC67320.1,AC005560,AEC05450.1,AJ431181,AT2G01430,AT2G01430.1,ATB17_ARATH,ATHB-17,At2g01430,CAD24011.1,CP002685,F2I9.5,HB17,HD-ZIP protein ATHB-17,Homeobox-leucine zipper protein,Homeobox-leucine zipper protein 17,Homeobox-leucine zipper protein ATHB-17,Homeodomain transcription factor ATHB-17,NM_126204.3,NP_178252,NP_178252.2,Q8S9N6,Q9ZVG1,ath:AT2G01430,locus:2049614
ATHB-4	3702.P92953	Homeobox-leucine zipper protein ATHB-4; Probable transcription factor; Belongs to the HD-ZIP homeobox family. Class II subfamily.	https://smart.embl.de/smart/DDvec.cgi?smart=318:Pfam_HD-ZIP_N(1|126)+HOX(160|222)+HALZ(218|261)+	819100,AAC31833.1,AC002388,AEC10483.1,AJ441251,AT2G44910,AT2G44910.1,ATHB-4,ATHB4_ARATH,At2g44910,CAA70771.1,CAD29650.1,CP002685,HB4,HD-ZIP protein ATHB-4,Homeobox-leucine zipper protein,Homeobox-leucine zipper protein 4,Homeobox-leucine zipper protein ATHB-4,Homeodomain transcription factor ATHB-4,NM_130055.2,NP_182018,NP_182018.1,P92953,Q546G8,T13E15.8,Y09582,ath:AT2G44910,locus:2055028
ATHB-40	3702.O23208	Homeobox-leucine zipper protein ATHB-40; Probable transcription factor; Belongs to the HD-ZIP homeobox family. Class I subfamily.	https://smart.embl.de/smart/DDvec.cgi?smart=216:HOX(53|114)+	829827,AEE86696.1,AL161589,AT4G36740,AT4G36740.1,ATB40_ARATH,ATHB-40,At4g36740,BX827896,C7A10.620,CAB16824.1,CAB80340.1,CP002687,HB40,HD-ZIP protein ATHB-40,Homeobox protein 40,Homeobox-leucine zipper protein,Homeobox-leucine zipper protein ATHB-40,Homeodomain transcription factor ATHB-40,NM_001342415.1,NM_119838.3,NP_001329011.1,NP_195392,NP_195392.2,O23208,Z99708,ath:AT4G36740,locus:2115215
ATHB-5	3702.P46667	Homeobox-leucine zipper protein ATHB-5; Probable transcription factor that acts as a positive regulator of ABA-responsiveness, mediating the inhibitory effect of ABA on growth during seedling establishment. Binds to the DNA sequence 5'- CAATNATTG-3'.	https://smart.embl.de/smart/DDvec.cgi?smart=312:HOX(70|131)+	836656,AAG40406.1,AAL66990.1,AAM14279.1,AB011479,AED98037.1,AF325054,AT5G65310,AT5G65310.1,ATHB-5,ATHB5_ARATH,AY074293,AY091340,At5g65310,BAB11553.1,CAA47426.1,CP002688,HB5,HD-ZIP protein ATHB-5,Homeobox protein 5,Homeobox-leucine zipper protein ATHB-5,Homeodomain transcription factor ATHB-5,MNA5.4,NM_125929.3,NP_201334,NP_201334.1,P46667,X67033,ath:AT5G65310,locus:2168225
ATHB-51	3702.Q9LZR0	Putative homeobox-leucine zipper protein ATHB-51; Putative transcription factor.	https://smart.embl.de/smart/DDvec.cgi?smart=235:HOX(74|136)+	831723,AB005235,AED90654.1,AL162506,AT5G03790,AT5G03790.1,ATB51_ARATH,ATHB-51,At5g03790,BAB08604.1,CAB82944.1,CP002688,F17C15_210,F4KGR1,HB51,HD-ZIP protein ATHB-51,Homeobox 51,Homeodomain transcription factor ATHB-51,MED24.8,NM_120460.5,NP_195999,NP_195999.2,Putative homeobox-leucine zipper protein ATHB-51,Q9LZR0,ath:AT5G03790,locus:2144578
ATHB-52	3702.Q9FN29	Homeobox-leucine zipper protein ATHB-52; Probable transcription factor.	https://smart.embl.de/smart/DDvec.cgi?smart=156:HOX(8|70)+	835481,AAV31157.1,AAX49369.1,AB007644,AED96435.1,AK229211,AT5G53980,AT5G53980.1,ATB52_ARATH,ATHB-52,At5g53980,BAB10728.1,BAF01080.1,BT015927,BT021920,CP002688,HB52,HD-ZIP protein ATHB-52,Homeobox protein 52,Homeobox-leucine zipper protein ATHB-52,Homeodomain transcription factor ATHB-52,K19P17.15,NM_124777.5,NP_200209,NP_200209.1,Q9FN29,ath:AT5G53980,locus:2154724
ATHB-53	3702.Q9LVR0	Homeobox-leucine zipper protein ATHB-53; Probable transcription factor that may play a regulatory role in auxin/cytokinin signaling during root development. Belongs to the HD-ZIP homeobox family. Class I subfamily.	https://smart.embl.de/smart/DDvec.cgi?smart=228:HOX(69|130)+	836803,AAV85903.1,AB018119,ABD60730.1,AED98253.1,AT5G66700,AT5G66700.1,ATB53_ARATH,ATHB-53,AY683477,At5g66700,BAA97276.1,BT024847,CP002688,HB-8,HB53,HD-ZIP protein ATHB-53,Homeobox 53,Homeobox-leucine zipper protein,Homeobox-leucine zipper protein ATHB-53,Homeodomain transcription factor ATHB-53,MSN2.9,NM_126068.3,NP_201471,NP_201471.1,Q9LVR0,ath:AT5G66700,locus:2173669
ATHB-6	3702.P46668	Homeobox-leucine zipper protein ATHB-6; Transcription activator that may act as growth regulators in response to water deficit. Interacts with the core sequence 5'- CAATTATTA-3' of promoters in response to ABA and in an ABI1-dependent manner. Involved in the negative regulation of the ABA signaling pathway; Belongs to the HD-ZIP homeobox family. Class I subfamily.	https://smart.embl.de/smart/DDvec.cgi?smart=311:HOX(60|121)+	816775,AAD22367.2,AAD41726.1,AAL31198.1,AAL36175.1,AAM19827.1,AAM67436.1,AC006592,AEC07305.1,AF104900,AT2G22430,AT2G22430.1,ATHB-6,ATHB6_ARATH,AY060569,AY063819,AY094457,AY122903,At2g22430,CAA47427.1,CP002685,F14M13.17,HB6,HD-ZIP protein ATHB-6,Homeobox protein 6,Homeobox-leucine zipper protein,Homeobox-leucine zipper protein ATHB-6,Homeodomain transcription factor ATHB-6,NM_127808.3,NP_565536,NP…
ATHB-7	3702.P46897	Homeobox-leucine zipper protein ATHB-7; Probable transcription activator that may act as growth regulators in response to water deficit.	https://smart.embl.de/smart/DDvec.cgi?smart=258:HOX(30|91)+	819280,AAC69925.1,AAK76500.1,AAM14303.1,AC005819,AEC10739.1,AT2G46680,AT2G46680.1,ATHB-7,ATHB7_ARATH,AY045826,AY091364,At2g46680,CAA47425.1,CP002685,HB-7,HD-ZIP protein ATHB-7,Homeobox 7,Homeobox-leucine zipper protein,Homeobox-leucine zipper protein ATHB-7,Homeodomain transcription factor ATHB-7,NM_130233.5,NP_182191,NP_182191.1,P46897,Q9SLF9,T3A4.6,X67032,ath:AT2G46680,locus:2062754
ATHB-8	3702.Q39123	Homeobox-leucine zipper protein ATHB-8; Probable transcription factor involved in the regulation of vascular development. May promote differentiation of precambial and cambial cells.	https://smart.embl.de/smart/DDvec.cgi?smart=833:BRLZ(57|114)+START(159|369)+Pfam_MEKHLA(690|832)+	829424,AAM20482.1,AAP68237.1,AEE86138.1,AJ441292,AL161582,AT4G32880,AT4G32880.1,ATHB-8,ATHB8_ARATH,AY099631,At4g32880,BT008798,CAA90703.1,CAB80005.1,CAD29660.1,CP002687,HB-8,HB8,HD-ZIP protein ATHB-8,Homeobox-leucine zipper protein,Homeobox-leucine zipper protein ATHB-8,Homeodomain transcription factor ATHB-8,NM_119441.5,NP_195014,NP_195014.1,Q39123,T16I18.90,Z50851,ath:AT4G32880,locus:2134088
ATHB-9	3702.O04292	Homeobox-leucine zipper protein ATHB-9; Probable transcription factor involved in the determination of adaxial-abaxial polarity in ovule primordium. Specifies adaxial leaf fates. Binds to the DNA sequence 5'-GTAAT[GC]ATTAC-3'.	https://smart.embl.de/smart/DDvec.cgi?smart=841:HOX(18|84)+START(169|379)+Pfam_MEKHLA(693|840)+	839928,AAF19752.1,AC009917,AEE31232.1,AJ440967,AK221046,AK226570,AT1G30490,AT1G30490.1,ATBH9_ARATH,ATHB-9,At1g30490,BAD94803.1,BAE98697.1,CAA71854.1,CAD29544.1,CP002684,F26G16.11,HB9,HD-ZIP protein ATHB-9,Homeobox-leucine zipper protein,Homeobox-leucine zipper protein ATHB-9,Homeodomain transcription factor ATHB-9,NM_102785.5,NP_174337,NP_174337.1,O04292,PHV,Protein PHAVOLUTA,Q56ZC0,Q9S9Q0,Y10922…
ATHB-X	3702.Q8GXM7	Homeobox-leucine zipper protein ATHB-X; Probable transcription factor.	https://smart.embl.de/smart/DDvec.cgi?smart=206:HOX(66|128)+HALZ(124|167)+	843431,AAO64014.1,AC008148,AEE35139.1,AK118149,AK175837,AK175965,AT1G70920,AT1G70920.1,ATHB-X,ATHBX_ARATH,At1g70920,BAC42774.1,BAD43600.1,BAD43728.1,BT005594,CP002684,F15H11_25,HB18,HD-ZIP protein ATHB-X,Homeobox-leucine zipper protein,Homeobox-leucine zipper protein 18,Homeobox-leucine zipper protein ATHB-X,Homeodomain transcription factor ATHB-X,NM_105760.6,NP_177248,NP_177248.3,Q8GXM7,ath:AT1G…
ATL22	3702.Q9SKK8	RING-H2 finger protein ATL22; Belongs to the RING-type zinc finger family. ATL subfamily.	https://smart.embl.de/smart/DDvec.cgi?smart=377:SIGNAL(1|23)+RING(327|368)+	2.3.2.27,817079,AAD20701.2,AC006300,AEC07698.1,AT2G25410,AT2G25410.1,ATL22,ATL22_ARATH,AY461616,At2g25410,CP002685,F13B15.7,NM_128098.3,NP_565593,NP_565593.1,Q9SKK8,RING-H2 finger protein ATL22,RING-type E3 ubiquitin transferase ATL22,RING/U-box superfamily protein,ath:AT2G25410,locus:2040085
ATL75	3702.Q94BY6	RING-H2 finger protein ATL75; Belongs to the RING-type zinc finger family. ATL subfamily.	https://smart.embl.de/smart/DDvec.cgi?smart=226:TRANS(58|80)+RING(136|177)+	2.3.2.27,841343,AAF69722.1,AAK62606.1,AAM10377.1,AC016041,AEE32404.1,AT1G49200,AT1G49200.1,ATL75,ATL75_ARATH,AY039551,AY093753,At1g49200,CP002684,E3 ubiquitin-protein ligase ATL10/75/76/77/78,EC 2.3.2.27,F27J15.33,NM_103810.2,NP_175346,NP_175346.1,Q94BY6,Q9M9C0,RING-H2 finger protein ATL75,RING-type E3 ubiquitin transferase ATL75,RING/U-box superfamily protein,ath:AT1G49200,locus:2028411
ATML1	3702.Q8RWU4	Homeobox-leucine zipper protein MERISTEM L1; Probable transcription factor involved in cell specification and pattern formation during embryogenesis. Binds to the L1 box DNA sequence 5'-TAAATG[CT]A-3'. Plays a role in maintaining the identity of L1 cells, possibly by interacting with their L1 box or other target- gene promoters. Functionally redundant to PDF2.	https://smart.embl.de/smart/DDvec.cgi?smart=762:HOX(61|124)+START(262|481)+	828263,AAB49378.1,AAM14054.1,AAN12908.1,AEE84498.1,AEE84499.1,AK229970,AL035527,AL161555,ANM67574.1,ANM67575.1,AT4G21750,AT4G21750.1,AT4G21750.2,AT4G21750.3,AT4G21750.4,ATML1,ATML1_ARATH,AY091104,AY150491,At4g21750,BAF01795.1,CAB36819.1,CAB81282.1,CP002687,F17L22.210,HD-ZIP protein ATML1,Homeobox-leucine zipper protein,Homeobox-leucine zipper protein MERISTEM L1,Homeodomain transcription factor A…
B9DGX7_ARATH	3702.B9DGX7	Pleckstrin homology (PH) and lipid-binding START domains-containing protein.	https://smart.embl.de/smart/DDvec.cgi?smart=733:PH(8|117)+START(169|371)+Pfam_DUF1336(518|725)+	824645,AEE79289.1,AEE79290.1,AK317320,AT3G54800,AT3G54800 protein,AT3G54800.1,AT3G54800.2,At3g54800,B9DGX7,B9DGX7_ARATH,BAH19994.1,CP002686,NM_001035785.2,NM_115337.3,NP_001030862,NP_001030862.1,NP_191040.2,ath:AT3G54800,locus:2102465
B9UY99_ARATH	3702.B9UY99	Polyketide cyclase/dehydrase and lipid transport superfamily protein.	https://smart.embl.de/smart/DDvec.cgi?smart=440:TRANS(28|50)+Pfam_START(89|262)+	820493,ACM45608.1,AEE75287.1,AT3G13062,AT3G13062.2,At3g13062,B9UY99,B9UY99_ARATH,CP002686,FJ154118,NM_180242.2,NP_566443,NP_850573.1,ath:AT3G13062,locus:505006338
BB	3702.Q8L649	E3 ubiquitin-protein ligase BIG BROTHER; E3 ubiquitin-protein ligase that limits organ size, and possibly seed size, in a dose-dependent manner. Negatively regulates the duration of cell proliferation in leaves and petals independently of the major phytohormones (e.g. auxin, cytokinin, gibberellin, brassinosteroids, ethylene, abscisic acid, jasmonic acid), probably by targeting growth stimulators…	https://smart.embl.de/smart/DDvec.cgi?smart=248:RING(197|237)+	2.3.2.27,825528,AAQ22666.1,AEE80499.1,AEE80500.1,AK227673,AK318710,AL732522,AT3G63530,AT3G63530.1,AT3G63530.2,At3g63530,BAE99660.1,BAH56825.1,BB,BB_ARATH,BT010197,C0Z296,CAD32249.1,CP002686,E3 ubiquitin-protein ligase BIG BROTHER,EC 2.3.2.27,EOD1,NM_001035845.2,NM_148885.3,NP_001030922,NP_001030922.1,NP_680148.1,Protein ENHANCER OF DA1-1,Q8L649,RING-type E3 ubiquitin transferase BIG BROTHER,RING/…
BBX21	3702.Q9LQZ7	B-box zinc finger protein 21; Transcription activator that acts as positive regulator of seedling photomorphogenesis. Acts downstream of COP1 and play an important role in early and long-term adjustment of the shade avoidance syndrome (SAS) responses in natural environments.	https://smart.embl.de/smart/DDvec.cgi?smart=331:BBOX(4|47)+BBOX(55|102)+	843890,AAF87126.1,AB493536,AC006434,AEE35731.1,AT1G75540,AT1G75540.1,At1g75540,AtBBX21,B-box zinc finger protein 21,BAH30374.1,BBX21,BBX21_ARATH,C0SV33,CP002684,F10A5.24,LHUS,NM_106207.4,NP_177686,NP_177686.1,Protein LONG HYPOCOTYL UNDER SHADE,Protein SALT TOLERANCE HOMOLOG 2,Q9LQZ7,STH2,Salt tolerance homolog2,ath:AT1G75540,locus:2005624
BBX22	3702.Q9SYM2	B-box zinc finger protein 22; Acts as positive regulator of seedling photomorphogenesis and light-regulated inhibition of hypocotyl elongation, independently and in concert with HY5 and BBX21. Acts as a positive regulator of de- etiolation and influences chloroplast biogenesis and function through regulation of genes encoding chloroplast proteins. Acts downstream of COP1 and plays an important ro…	https://smart.embl.de/smart/DDvec.cgi?smart=299:BBOX(4|47)+BBOX(52|99)+	844196,AAD30576.1,AAM13107.1,AAM64937.1,AAP13432.1,AC007260,AEE36125.1,AT1G78600,AT1G78600.1,AY087387,AY093108,At1g78600,B-box zinc finger protein 22,BBX22,BBX22_ARATH,BT006324,CP002684,DBB3,LZF1,Light-regulated zinc finger protein 1,NM_106507.4,NP_565183,NP_565183.1,Protein DOUBLE B-BOX 3,Protein LIGHT-REGULATED ZINC FINGER PROTEIN 1,Protein SALT TOLERANCE HOMOLOG 3,Q8RWG4,Q9SYM2,STH3,T30F21.7,a…
BEE1	3702.Q8GZ13	Transcription factor BEE 1; Positive regulator of brassinosteroid signaling.	https://smart.embl.de/smart/DDvec.cgi?smart=260:HLH(157|207)+	838421,AAF25996.1,AAN18283.1,AAO63332.1,AC013354,AEE29711.1,AF488579,AK117269,AT1G18400,AT1G18400.1,AY138253,At1g18400,AtbHLH44,BAC41942.1,BEE1,BEE1_ARATH,BHLH44,BR enhanced expression 1,BT005268,Basic helix-loop-helix protein 44,CP002684,EN77,F15H18.11,F15H18.16,NM_101698.3,NP_173276,NP_173276.2,Protein Brassinosteroid enhanced expression 1,Q8GZ13,Q9LPQ6,Transcription factor BEE 1,Transcription …
BHLH72	3702.Q570R7	Transcription factor PIF7; Transcription factor acting negatively in the phytochrome B signaling pathway under prolonged red light. Regulates PHYB abundance at the post-transcriptional level, possibly via the ubiquitin- proteasome pathway. May regulate the expression of a subset of genes by binding to the G-box motif.	https://smart.embl.de/smart/DDvec.cgi?smart=366:HLH(172|221)+	836248,AAP86213.1,AAS79546.1,AB010073,AED97445.1,AED97446.1,AF488604,AJ630484,AK220640,ANM70162.1,AT5G61270,AT5G61270.1,AT5G61270.2,AT5G61270.3,AY568656,At5g61270,AtbHLH72,BAB08482.1,BAD95106.1,BHLH72,BX831447,Basic helix-loop-helix protein 72,CAG25857.1,CP002688,EN109,MFB13.4,NM_001037040.3,NM_001345463.1,NM_125520.5,NP_001032117.1,NP_001331793.1,NP_200935,NP_200935.2,PIF7,PIF7_ARATH,Phytochrome…
BHLH86	3702.Q9FJ00	Putative transcription factor bHLH086.	https://smart.embl.de/smart/DDvec.cgi?smart=307:HLH(213|262)+	833758,AB016873,AED94234.1,AT5G37800,AT5G37800.1,At5g37800,AtbHLH86,BAB10359.1,BH086_ARATH,BHLH86,Basic helix-loop-helix protein 86,CP002688,EN113,K22F20.8,NM_123139.2,NP_198596,NP_198596.1,Putative transcription factor bHLH086,Q9FJ00,RHD SIX-LIKE 1,RSL1,Transcription factor EN 113,ath:AT5G37800,bHLH 86,bHLH transcription factor bHLH086,locus:2156015
BIM1	3702.Q9LEZ3	Transcription factor BIM1; Positive brassinosteroid-signaling protein. Transcription factor that bind specifically to the DNA sequence 5'-CANNTG-3'(E box). Can bind individually to the promoter as a homodimer or synergistically as a heterodimer with BZR2/BES1. Does not itself activate transcription but enhances BZR2/BES1-mediated target gene activation.	https://smart.embl.de/smart/DDvec.cgi?smart=529:HLH(282|332)+	830708,A1L4Z3,ABM06050.1,AED91250.1,AED91251.1,AED91253.1,AF488581,AL357612,AT5G08130,AT5G08130.1,AT5G08130.2,AT5G08130.4,At5g08130,AtbHLH46,BES1-interacting Myc-like protein 1,BHLH46,BIM1,BIM1_ARATH,BT029780,Basic helix-loop-helix protein 46,CAB93714.1,CP002688,EN126,NM_001125718.1,NM_001203328.2,NM_001342983.1,NP_001119190,NP_001119190.1,NP_001190257.1,NP_001318507.1,Q9LEZ3,T22D6.70,Transcripti…
BRG3	3702.Q9LDD1	Probable BOI-related E3 ubiquitin-protein ligase 3; Probable E3 ubiquitin-protein ligase. Has no effect on the stability of the DELLA proteins.	https://smart.embl.de/smart/DDvec.cgi?smart=335:RING(287|321)+	2.3.2.27,820477,AAM67026.1,AAP12885.1,AB026645,AEE75262.1,AK118454,AT3G12920,AT3G12920.1,AY088707,At3g12920,BAB02499.1,BAC43062.1,BRG3,BRG3_ARATH,BT006236,CP002686,EC 2.3.2.27,MGH6.3,NM_112128.5,NP_566438,NP_566438.1,Q8L903,Q9LDD1,RING-type E3 ubiquitin transferase BRG3,ath:AT3G12920,locus:2089225
CP5	3702.Q9XIR9	Polyketide cyclase/dehydrase and lipid transport superfamily protein.	https://smart.embl.de/smart/DDvec.cgi?smart=385:TRANS(20|42)+Pfam_START(97|301)+	842780,AAD38248.1,AC006193,AEE34278.1,AT1G64720,AT1G64720.1,At1g64720,CP002684,CP5,F13O11.4,F13O11_4,NM_105147.4,NP_176653,NP_176653.1,Putative membrane related protein,Q9XIR9,Q9XIR9_ARATH,ath:AT1G64720,locus:2010836
CPC	3702.O22059	Transcription factor CPC; Transcription factor. Determines the fate of epidermal cell differentiation. Represses trichome development by lateral inhibition. Together with GL3 or BHLH2, promotes the formation of hair developing cells (H position) in root epidermis, probably by inhibiting non-hair cell formation. Represses the expression of GL2 and WER in H cells. Positively regulates stomatal form…	https://smart.embl.de/smart/DDvec.cgi?smart=94:SANT(34|82)+	819249,AAD23043.1,AAL69453.1,AAS09991.1,AB004871,AC006526,AEC10691.1,AT2G46410,AT2G46410.1,AY074637,AY519521,At2g46410,BAA21917.1,CP002685,CPC,CPC_ARATH,F11C10.10,Homeodomain-like superfamily protein,NM_130205.2,NP_182164,NP_182164.1,O22059,Protein CAPRICE,Transcription factor CPC,Transcription factor MYB, plant,ath:AT2G46410,locus:2005503
DAR5	3702.Q84WJ0	Protein DA1-related 5.	https://smart.embl.de/smart/DDvec.cgi?smart=702:Pfam_RPW8(7|147)+Pfam_NB-ARC(172|310)+LIM(346|401)+Pfam_DA1-like(488|701)+	836795,AAO24595.1,AB013389,AB018119,AED98241.1,AK227655,AT5G66630,AT5G66630.1,At5g66630,BAB10890.1,BAE99642.1,BT003163,CP002688,DA1-related protein 5,DAR5,DAR5_ARATH,K1F13.31,NM_126061.3,NP_201464,NP_201464.2,Protein DA1-related 5,Q84WJ0,Q9FHG5,ath:AT5G66630,locus:2154890
DAR7	3702.Q9FJX9	Protein DA1-related 7; Ubiquitin receptor that probably regulates developmental process.	https://smart.embl.de/smart/DDvec.cgi?smart=560:UIM(43|62)+UIM(92|111)+UIM(155|174)+LIM(200|262)+Pfam_DA1-like(343|553)+	836793,AB013389,AED98238.1,AK229177,AT5G66610,AT5G66610.1,At5g66610,BAB10937.1,BAF01047.1,CP002688,DA1-related protein 7,DAR7,DAR7_ARATH,K1F13.29,NM_126059.5,NP_201462,NP_201462.2,Protein DA1-related 7,Q0WPA2,Q9FJX9,ath:AT5G66610
DOF5.3	3702.Q84TE9	Dof zinc finger protein DOF5.3; Transcription factor that binds specifically to a 5'-AA[AG]G- 3' consensus core sequence (By similarity). The PEAR proteins (e.g. DOF2.4, DOF5.1, DOF3.2, DOF1.1, DOF5.6 and DOF5.3) activate gene expression that promotes radial growth of protophloem sieve elements.	https://smart.embl.de/smart/DDvec.cgi?smart=257:Pfam_zf-Dof(52|110)+	836142,AAM63264.1,AAO64801.1,AB026632,AB493803,AED97292.1,AK228185,AT5G60200,AT5G60200.1,AY086054,At5g60200,AtDOF5.3,BAA97501.1,BAF00140.1,BAH30641.1,BT005866,CP002688,DOF5.3,DOF53_ARATH,Dof zinc finger protein DOF5.3,F15L12.9,NM_125413.4,NP_568920,NP_568920.1,Protein PHLOEM EARLY DOF TMO6,Protein TARGET OF MONOPTEROS 6,Protein TARGET OF MP 6,Q0WRV9,Q84TE9,Q8LDE1,Q9LSS6,TARGET OF MONOPTEROS 6,TMO…
Dl3290W	3702.Q944M2	Polyketide cyclase/dehydrase and lipid transport superfamily protein.	https://smart.embl.de/smart/DDvec.cgi?smart=433:TRANS(21|43)+Pfam_START(140|347)+TRANS(401|423)+	827097,AAL16115.1,AAM97025.1,AAP49510.1,AEE83451.1,AF428283,AT4G14500,AT4G14500.1,AT4g14500/dl3290w,AY136359,At4g14500,BT008748,CP002687,Dl3290W,Expressed protein,FCAALL.198,NM_117530.3,NP_567433.1,Q944M2,Q944M2_ARATH,locus:2129790
EDR2	3702.F4JSE7	Protein ENHANCED DISEASE RESISTANCE 2; Negative regulator of the salicylic acid- (SA-) mediated resistance to pathogens, including the biotrophic powdery mildew pathogens Golovinomyces cichoracearum and Blumeria graminis, and the downy mildew pathogen Hyaloperonospora parasitica, probably by limiting the initiation of cell death and the establishment of the hypersensitive response (HR). Prevents …	https://smart.embl.de/smart/DDvec.cgi?smart=718:PH(4|112)+START(180|392)+Pfam_DUF1336(502|706)+	827642,AEE84130.1,AEE84132.1,AK222155,AL021711,AL161550,AT4G19040,AT4G19040.1,AT4G19040.3,AY090340,At4g19040,B3H6R3,BAD95241.1,BX827233,CAA16761.1,CAB78906.1,CP002687,EDR2,EDR2_ARATH,ENHANCED DISEASE RESISTANCE 2,F13C5.210,F4JSE6,F4JSE7,NM_001203840.1,NM_118022.5,NP_001190769.1,NP_193639,NP_193639.2,O49417,Protein ENHANCED DISEASE RESISTANCE 2,Q56W91,ath:AT4G19040,locus:2117134
EDR2L	3702.Q8VZF6	Protein ENHANCED DISEASE RESISTANCE 2-like; Binds to phosphatidylinositol-4-phosphate (PtdIns(4)P). May regulate the salicylic acid- (SA-) mediated resistance to pathogens (By similarity).	https://smart.embl.de/smart/DDvec.cgi?smart=719:PH(4|112)+START(180|392)+Pfam_DUF1336(503|707)+	834592,AAL57642.1,AB018113,AB022213,AED95268.1,AT5G45560,AT5G45560.1,AY064989,At5g45560,BAB11194.1,CP002688,EDR2L,EDR2L_ARATH,MFC19.23,NM_123924.3,NP_199369,NP_199369.2,Protein ENHANCED DISEASE RESISTANCE 2-like,Q8VZF6,Q9FH45,ath:AT5G45560,locus:2163548
ESR2	3702.Q9FYK5	Ethylene-responsive transcription factor ESR2; Required for correct embryo patterning and cotyledon organogenesis. May regulate positively the gibberellin signaling pathway leading to germination, hypocotyl elongation, and leaf expansion. Involved in the cytokinin signaling pathway that promotes shoot regeneration, probably through transcriptional activation of target genes such as CUC1. Acts as …	https://smart.embl.de/smart/DDvec.cgi?smart=306:AP2(57|120)+	839073,AAF97975.1,AAT44956.1,ABG48429.1,AC000103,AEE30551.1,AT1G24590,AT1G24590.1,AY560889,At1g24590,BT026073,CP002684,DORNROSCHEN-like protein,DRNL,ERF090,ESR2,ESR2_ARATH,Ethylene-responsive transcription factor ESR2,F21J9.25,NM_102301.2,NP_173864,NP_173864.1,Protein DORNROESCHEN-LIKE,Protein DRN-LIKE,Protein ENHANCER OF SHOOT REGENERATION 2,Protein SUPPRESSOR OF PHYTOCHROMEB 2,Q9FYK5,SOB2,ath:A…
ETC2	3702.Q84RD1	MYB-like transcription factor ETC2; MYB-type transcription factor involved in epidermal cell fate specification. Acts as a negative regulator of trichome development, by mediating lateral inhibition. Promotes the formation of hair developing cells in H position in root epidermis, probably by inhibiting non-hair cell formation.	https://smart.embl.de/smart/DDvec.cgi?smart=112:SANT(36|84)+	817593,AAB63092.1,AAM14822.1,AAO92055.1,AAS09990.1,AAT69172.1,AC002338,ADC68265.1,ADC68266.1,ADC68269.1,ADC68270.1,ADC68276.1,ADC68278.1,ADC68279.1,ADC68281.1,ADC68282.1,ADC68283.1,AEC08385.1,AT2G30420,AT2G30420.1,AY234411,AY519520,AY649255,At2g30420,CP002685,ETC2,ETC2_ARATH,FJ972635,FJ972636,FJ972639,FJ972640,FJ972646,FJ972648,FJ972649,FJ972651,FJ972652,FJ972653,Homeodomain-like superfamily prot…
ETC3	3702.Q9M157	MYB-like transcription factor ETC3; MYB-type transcription factor involved in epidermal cell fate specification. Acts as a negative regulator of trichome development, including endoreplication, by mediating lateral inhibition. Promotes the formation of hair developing cells in H position in root epidermis, probably by inhibiting non-hair cell formation. May have pleiotropic effects on flowering d…	https://smart.embl.de/smart/DDvec.cgi?smart=75:SANT(29|75)+	827917,AAO64031.1,AAS09992.1,AB264292,AEE81974.1,AEE81976.1,AK118043,AL161491,AT4G01060,AT4G01060.1,AT4G01060.3,AY519522,At4g01060,BAC42674.1,BAF43577.1,BT005611,CAB80915.1,CAPRICE-like MYB3,CP002687,CPL3,ETC3,ETC3_ARATH,F2N1.40,MYB-like transcription factor ETC3,NM_001036490.2,NM_116336.4,NP_001031567,NP_001031567.1,NP_192015.2,Protein CAPRICE-like MYB3,Protein ENHANCER OF TRY AND CPC 3,Q8GXU0,Q…
F10M23.260	3702.Q9M0J8	START (StAR-related lipid-transfer) lipid-binding domain-containing protein.	https://smart.embl.de/smart/DDvec.cgi?smart=461:Pfam_START(67|232)+	828799,AEE85270.1,AL161566,AT4G26920,AT4G26920.1,At4g26920,CAB79547.1,CP002687,F10M23.260,F10M23_260,NM_118826.1,NP_194422,NP_194422.1,Putative homeodomain protein,Q9M0J8,Q9M0J8_ARATH,ath:AT4G26920,locus:2116442
F15A17.260	3702.Q9LYW2	Arabidopsis thaliana genomic DNA, chromosome 5, P1 clone:MOK16.	https://smart.embl.de/smart/DDvec.cgi?smart=166:Pfam_Senescence_reg(16|166)+	831900,AAK44090.1,AAN13121.1,AB005240,AED90573.1,AF370275,AL163002,AT5G03230,AT5G03230.1,AY142539,At5g03230,BAB08383.1,CAB86090.1,CP002688,F15A17.260,F15A17_260,NM_120401.3,NP_195943,NP_195943.1,Q9LYW2,Q9LYW2_ARATH,ath:AT5G03230,locus:2143538
F18B13.13	3702.Q9SSD3	Ubiquitin system component Cue.	https://smart.embl.de/smart/DDvec.cgi?smart=248:Pfam_CUE(40|77)+	844344,AAD55484.1,AAL59979.1,AAM20053.1,AAM64999.1,AC009322,AEE36348.1,AT1G80040,AT1G80040.1,AY072157,AY087453,AY096413,At1g80040,CP002684,F18B13.13,F18B13.13 protein,F18B13_13,NM_106653.3,NP_565228.1,Q9SSD3,Q9SSD3_ARATH,Ubiquitin system component Cue
F18O14.5	3702.F4HP43	Histone deacetylase complex subunit.	https://smart.embl.de/smart/DDvec.cgi?smart=248:Pfam_SAP30_Sin3_bdg(173|226)+	838515,AEE29832.1,AT1G19330,AT1G19330.3,At1g19330,CP002684,F18O14.5,F18O14_5,F4HP43,F4HP43_ARATH,Histone deacetylase complex subunit,NM_001198104.1,NP_001077561,NP_001185033.1,ath:AT1G19330,locus:2016452
F9F8.20	3702.Q8W4N1	PLAC8 family protein.	https://smart.embl.de/smart/DDvec.cgi?smart=563:Pfam_DUF2985(121|199)+TRANS(222|244)+TRANS(257|279)+Pfam_PLAC8(336|467)+	820269,A0A178V928,AAL32543.1,AAN15438.1,AEE74987.1,AT3G10980,AT3G10980.1,AY062465,At3g10980,BT000119,CP002686,F9F8.20,NM_111935.6,NP_187709,NP_187709.5,PLAC8 family protein,Q8W4N1,Q8W4N1_ARATH,ath:AT3G10980,locus:2085502
GL2	3702.P46607	Homeobox-leucine zipper protein GLABRA 2; Probable transcription factor required for correct morphological development and maturation of trichomes as well as for normal development of seed coat mucilage. Regulates the frequency of trichome initiation and determines trichome spacing.	https://smart.embl.de/smart/DDvec.cgi?smart=747:HOX(101|163)+START(259|486)+	844323,AAC80260.1,AAG52245.1,AAK26004.1,AAN71955.1,AC011717,AEE36311.1,AF360294,AJ457046,AT1G79840,AT1G79840.1,ATHB10,At1g79840,BT001956,CAA91183.1,CAD29714.1,CP002684,F19K16.20,GL2,HD-ZIP protein ATHB-10,HGL2_ARATH,Homeobox-leucine zipper protein,Homeobox-leucine zipper protein ATHB-10,Homeobox-leucine zipper protein GLABRA 2,L32873,NM_106633.2,NP_565223,NP_565223.1,P46607,Q39018,Q9C5F1,Z54356,a…
HAT14	3702.P46665	Homeobox-leucine zipper protein HAT14; Probable transcription factor.	https://smart.embl.de/smart/DDvec.cgi?smart=336:HOX(187|249)+HALZ(245|288)+	830560,AAA56900.1,AAO64814.1,AED91053.1,AED91054.1,AJ431182,AK227423,ANM70497.1,AP002032,AT5G06710,AT5G06710.1,AT5G06710.2,AT5G06710.3,At5g06710,BAB09805.1,BAE99427.1,BT005879,CAD24012.2,CP002688,HAT14,HAT14_ARATH,HD-ZIP protein 14,Homeobox leucine zipper protein,Homeobox-leucine zipper protein,Homeobox-leucine zipper protein HAT14,Homeodomain-leucine zipper protein HAT14,MPH15.6,NM_001342900.1,N…
HAT2	3702.P46601	Homeobox-leucine zipper protein HAT2; Probable transcription factor that plays a role in auxin- mediated morphogenesis. Negatively regulates lateral root elongation.	https://smart.embl.de/smart/DDvec.cgi?smart=283:Pfam_HD-ZIP_N(2|91)+HOX(127|189)+HALZ(185|228)+	834784,AAA56901.1,AAK96517.1,AAL16219.1,AAL31231.1,AB018117,AB067629,AED95503.1,AF428450,AJ431183,AT5G47370,AT5G47370.1,AY052324,AY061904,At5g47370,BAA97171.1,BAB63202.1,CAD24013.1,CP002688,HAT2,HAT2_ARATH,HD-ZIP protein 2,Homeobox-leucine zipper protein,Homeobox-leucine zipper protein HAT2,Homeodomain-leucine zipper protein HAT2,MQL5.23,NM_124108.3,NP_199548,NP_199548.1,P46601,Q546H4,Q9LVS2,U093…
HAT22	3702.P46604	Homeobox-leucine zipper protein HAT22; Probable transcription factor.	https://smart.embl.de/smart/DDvec.cgi?smart=278:HOX(123|185)+HALZ(181|224)+	829935,AAA32817.1,AAA56902.1,AAA56903.1,AAM65105.1,AAN86151.1,AEE86838.1,AJ441254,AL035709,AL161592,AT4G37790,AT4G37790.1,AY087563,At4g37790,BT002318,CAB38927.1,CAB80444.1,CAD29653.1,CP002687,HAT22,HAT22_ARATH,HD-ZIP protein 22,Homeobox-leucine zipper protein,Homeobox-leucine zipper protein HAT22,Homeobox-leucine zipper protein family,Homeodomain-leucine zipper protein HAT22,M90417,NM_119941.4,NP…
HAT3	3702.P46602	Homeobox-leucine zipper protein HAT3; Probable transcription factor.	https://smart.embl.de/smart/DDvec.cgi?smart=315:Pfam_HD-ZIP_N(1|118)+HOX(159|221)+HALZ(217|260)+	825210,AAA56904.1,AAA56905.1,AAM20417.1,AAP42726.1,AEE80054.1,AJ440781,AL138646,AT3G60390,AT3G60390.1,AY099565,At3g60390,BT008713,CAB81825.1,CAD29465.1,CP002686,HAT3,HAT3_ARATH,HD-ZIP protein 3,Homeobox-leucine zipper protein,Homeobox-leucine zipper protein 3,Homeobox-leucine zipper protein HAT3,Homeodomain-leucine zipper protein HAT3,NM_115903.3,NP_191598,NP_191598.1,P46602,Q546G9,Q9M220,T8B10_5…
HAT4	3702.Q05466	Homeobox-leucine zipper protein HAT4; Probable transcription factor involved in the negative regulation of cell elongation and specific cell proliferation processes such as lateral root formation and secondary growth of the vascular system. Acts as mediator of the red/far-red light effects on leaf cell expansion in the shading response. Binds to the DNA sequence 5'- CAAT[GC]ATTG-3'. Negatively re…	https://smart.embl.de/smart/DDvec.cgi?smart=284:Pfam_HD-ZIP_N(2|107)+HOX(126|188)+HALZ(184|227)+	827384,A5Y7H1,A5Y7H2,A5Y7H3,A5Y7H4,A5Y7H5,A5Y7H6,A5Y7H7,A5Y7H8,A5Y7H9,A5Y7I0,A5Y7I1,A5Y7I2,A5Y7I3,A5Y7I4,A5Y7I5,AAA32815.1,AAK53037.1,AAL87400.1,AAO19435.1,AAO19436.1,AAO19437.1,AAO19438.1,ABP96504.1,ABP96505.1,ABP96506.1,ABP96507.1,ABP96508.1,ABP96509.1,ABP96510.1,ABP96511.1,ABP96512.1,ABP96513.1,ABP96514.1,ABP96515.1,ABP96516.1,ABP96517.1,ABP96518.1,AEE83803.1,AF375453,AL161544,AT4G16780,AT4G16…
HAT5	3702.Q02283	Homeobox-leucine zipper protein HAT5; Probable transcription activator involved in leaf development. Binds to the DNA sequence 5'-CAAT[AT]ATTG-3'. Belongs to the HD-ZIP homeobox family. Class I subfamily.	https://smart.embl.de/smart/DDvec.cgi?smart=272:HOX(66|127)+	821138,AAA32816.1,AAF01532.1,AAL25601.1,AAM19982.1,AC009325,AEE73670.1,AT3G01470,AT3G01470.1,ATHB-1,AY058188,AY098972,At3g01470,CAA41625.1,CP002686,F4P13.2,HAT5,HAT5_ARATH,HB-1,HD-ZIP protein 5,HD-ZIP protein ATHB-1,Homeobox 1,Homeobox-leucine zipper protein,Homeobox-leucine zipper protein HAT5,Homeodomain transcription factor ATHB-1,Homeodomain-leucine zipper protein HAT5,M90416,NM_111013.4,NP_1…
HAT9	3702.P46603	Homeobox-leucine zipper protein HAT9; Probable transcription factor.	https://smart.embl.de/smart/DDvec.cgi?smart=274:HOX(110|172)+HALZ(168|211)+	816811,AAA56907.1,AAA56908.1,AAC32427.1,AAM15064.1,AC004786,AC005617,AEC07356.1,AJ441253,AK229218,AT2G22800,AT2G22800.1,At2g22800,BAF01086.1,CAD29652.1,CP002685,HAT9,HAT9_ARATH,HD-ZIP protein 9,Homeobox-leucine zipper protein,Homeobox-leucine zipper protein HAT9,Homeobox-leucine zipper protein family,Homeodomain-leucine zipper protein HAT9,NM_127845.4,NP_179865,NP_179865.1,O82763,P46603,Q0WP63,T2…
HDG1	3702.Q9M2E8	Homeobox-leucine zipper protein HDG1; Probable transcription factor.	https://smart.embl.de/smart/DDvec.cgi?smart=808:HOX(109|172)+START(319|538)+	825287,AAK92803.1,AAM20391.1,AEE80161.1,AJ224338,AL137898,AT3G61150,AT3G61150.1,AY050866,AY096757,At3g61150,CAB45018.1,CAB71045.1,CP002686,HD-ZIP protein HDG1,HDG1,HDG1_ARATH,HDGL2-1,Homeobox-leucine zipper protein,Homeobox-leucine zipper protein HDG1,Homeodomain GLABRA 2-like protein 1,Homeodomain GLABROUS 1,Homeodomain transcription factor HDG1,NM_115979.5,NP_191674,NP_191674.1,Protein HOMEODOM…
HDG11	3702.Q9FX31	Homeobox-leucine zipper protein HDG11; Transcription factor which acts as positive regulator of drought stress tolerance. Can transactivate CIPK3, NCED3 and ERECTA. Transactivates several cell-wall-loosening protein genes by directly binding to HD motifs in their promoters. These target genes play important roles in coordinating cell-wall extensibility with root development and growth. Transactiv…	https://smart.embl.de/smart/DDvec.cgi?smart=722:HOX(31|94)+START(236|457)+	843671,AAG30978.1,AAO42020.1,AAO50448.1,AC012396,AEE35449.1,AT1G73360,AT1G73360.1,At1g73360,BT003979,BT004915,CP002684,EDT1,HD-ZIP protein HDG11,HDG11,HDG11_ARATH,HDGL2-11,Homeobox-leucine zipper protein,Homeobox-leucine zipper protein HDG11,Homeodomain GLABRA 2-like protein 11,Homeodomain GLABROUS 11,Homeodomain transcription factor HDG11,NM_105996.4,NP_177479,NP_177479.1,Protein ENHANCED DROUGH…
HDG12	3702.Q9LMT8	Homeobox-leucine zipper protein HDG12; Probable transcription factor that acts as negative regulator of trichome branching in association with HDG11. May regulate cell differentiation and proliferation during root and shoot meristem development. Acts as positive regulator of SCL18/LAS expression.	https://smart.embl.de/smart/DDvec.cgi?smart=687:HOX(20|83)+START(215|437)+	838371,AAF97271.1,AAL11548.1,AAN46804.1,AC034106,AEE29652.1,AF424554,ANM61017.1,AT1G17920,AT1G17920.1,AT1G17920.2,At1g17920,BT001050,CP002684,F2H15.14,HD-ZIP protein HDG12,HDG12,HDG12_ARATH,HDGL2-12,Homeobox-leucine zipper protein,Homeobox-leucine zipper protein HDG12,Homeodomain GLABRA 2-like protein 12,Homeodomain GLABROUS 12,Homeodomain transcription factor HDG12,NM_001332324.1,NM_101655.3,NP_…
HDG2	3702.Q94C37	Homeobox-leucine zipper protein HDG2; Probable transcription factor.	https://smart.embl.de/smart/DDvec.cgi?smart=721:HOX(63|126)+START(251|465)+	839256,AAB71455.1,AAK59762.1,AAM10289.1,AC000098,AEE27809.1,AEE27810.1,AEE27812.1,ANM60381.1,ANM60382.1,ANM60383.1,ANM60384.1,ANM60385.1,ANM60386.1,ANM60388.1,AT1G05230,AT1G05230.1,AT1G05230.10,AT1G05230.11,AT1G05230.2,AT1G05230.4,AT1G05230.5,AT1G05230.6,AT1G05230.7,AT1G05230.8,AT1G05230.9,AY037177,AY091690,At1g05230,CP002684,HD-ZIP protein HDG2,HDG2,HDG2_ARATH,HDGL2-2,Homeobox-leucine zipper pro…
HDG4	3702.Q8L7H4	Homeobox-leucine zipper protein HDG4; Probable transcription factor; Belongs to the HD-ZIP homeobox family. Class IV subfamily.	https://smart.embl.de/smart/DDvec.cgi?smart=709:HOX(87|150)+START(238|463)+	827492,AAM91634.1,AEE83937.1,AL161547,AT4G17710,AT4G17710.1,AY133700,At4g17710,CAB10551.1,CAB78774.1,CP002687,FCAALL.102,HD-ZIP protein HDG4,HDG4,HDG4_ARATH,HDGL2-4,Homeobox-leucine zipper protein,Homeobox-leucine zipper protein HDG4,Homeodomain GLABRA 2-like protein 4,Homeodomain GLABROUS 4,Homeodomain transcription factor HDG4,NM_117880.3,NP_193506,NP_193506.2,O23611,Protein HOMEODOMAIN GLABROU…
HDG7	3702.Q9LTK3	Homeobox-leucine zipper protein HDG7; Probable transcription factor that binds to the DNA sequence 5'-GCATTAAATGC-3'.	https://smart.embl.de/smart/DDvec.cgi?smart=682:HOX(53|119)+START(223|426)+	835293,AB025603,AED96179.1,ANM70486.1,AT5G52170,AT5G52170.1,AT5G52170.3,At5g52170,BAA97460.1,CP002688,F17P19.7,HD-ZIP protein HDG7,HDG7,HDG7_ARATH,HDGL2-7,Homeobox-leucine zipper protein,Homeobox-leucine zipper protein HDG7,Homeodomain GLABRA 2-like protein 7,Homeodomain GLABROUS 7,Homeodomain transcription factor HDG7,NM_001344986.1,NM_124596.2,NP_001318786,NP_001318786.1,NP_200030.1,Protein HOM…
HDG8	3702.Q9M9P4	Homeobox-leucine zipper protein HDG8; Probable transcription factor.	https://smart.embl.de/smart/DDvec.cgi?smart=699:HOX(21|85)+START(213|435)+	821305,AAF26121.1,AC012328,AEE73918.1,AK117867,AT3G03260,AT3G03260.1,At3g03260,BAC42508.1,CP002686,HD-ZIP protein HDG8,HDG8,HDG8_ARATH,HDGL2-8,Homeobox-leucine zipper protein,Homeobox-leucine zipper protein HDG8,Homeodomain GLABRA 2-like protein 8,Homeodomain GLABROUS 8,Homeodomain transcription factor HDG8,NM_111196.2,NP_186976,NP_186976.2,Protein HOMEODOMAIN GLABROUS 8,Q8GY47,Q9M9P4,T17B22.5,at…
HFR1	3702.Q9FE22	Transcription factor HFR1; Atypical bHLH transcription factor that regulates photomorphogenesis through modulation of phytochrome (e.g. PHYA) and cryptochrome signalings (Ref.4,. Suppresses the transcriptional regulation activity of PIF4 by forming non-DNA-binding heterodimer.	https://smart.embl.de/smart/DDvec.cgi?smart=292:HLH(139|189)+	6QTV,839300,AAG00886.1,AAG40617.1,AAG45733.1,AAK15282.1,AC064879,AEE27418.1,AF288287,AF323182,AF324245,AK117248,AT1G02340,AT1G02340.1,At1g02340,AtbHLH26,BAC41923.1,BHLH26,Basic helix-loop-helix protein 26,CP002684,EN68,FBI1,HFR1,HFR1_ARATH,NM_100115.3,NP_563650,NP_563650.1,Protein LONG HYPOCOTYL IN FAR-RED 1,Protein REDUCED PHYTOCHROME SIGNALING,Q8GZ25,Q9FE22,Q9FZ26,REP1,RSF1,Reduced sensitivity …
IAA19	3702.O24409	Auxin-responsive protein IAA19; Aux/IAA proteins are short-lived transcriptional factors that function as repressors of early auxin response genes at low auxin concentrations. Repression is thought to result from the interaction with auxin response factors (ARFs), proteins that bind to the auxin- responsive promoter element (AuxRE). Formation of heterodimers with ARF proteins may alter their abil…	https://smart.embl.de/smart/DDvec.cgi?smart=197:Pfam_AUX_IAA(10|193)+	820793,AAB84356.1,AAF35420.1,AAM67069.1,AB022218,AC024081,AEE75690.1,AT3G15540,AT3G15540.1,AY088753,At3g15540,Auxin-responsive protein IAA,Auxin-responsive protein IAA19,BAB02383.1,CP002686,IAA19,IAA19_ARATH,Indole-3-acetic acid inducible 19,Indoleacetic acid-induced protein 19,MJK13.20,MSG2,NM_112422.4,NP_188173,NP_188173.1,O24409,Protein MASSUGU 2,Q8L8X3,Q9LDL6,U49075,ath:AT3G15540,locus:2090141
K18G13.4	3702.F4JYV3	Polyketide cyclase/dehydrase and lipid transport superfamily protein.	https://smart.embl.de/smart/DDvec.cgi?smart=449:TRANS(7|28)+Pfam_START(138|340)+TRANS(402|424)+	835505,AED96462.1,AT5G54170,AT5G54170.1,At5g54170,CP002688,F4JYV3,F4JYV3_ARATH,K18G13.4,K18G13_4,NM_124797.5,NP_568805,NP_568805.1,ath:AT5G54170,locus:2153428
K18I23.15	3702.Q5XV52	PLAC8 family protein.	https://smart.embl.de/smart/DDvec.cgi?smart=526:Pfam_DUF2985(101|179)+TRANS(202|224)+TRANS(237|259)+Pfam_PLAC8(307|438)+	830417,AAU44540.1,AED90862.1,AT5G05350,AT5G05350.1,AY735670,At5g05350,CP002688,K18I23.15,K18I23_15,NM_120617.3,NP_196154,NP_196154.1,PLAC8 family protein,Q5XV52,Q5XV52_ARATH,ath:AT5G05350,locus:2153544
K21L13.18	3702.Q9LSK9	Uncharacterized protein At5g65660.	https://smart.embl.de/smart/DDvec.cgi?smart=136:TRANS(20|42)+	836692,AAM63494.1,AAP21202.1,AB026639,AED98083.1,AK227733,AT5G65660,AT5G65660.1,AY086493,At5g65660,BAA98185.1,BAE99718.1,BT006394,CP002688,Hydroxyproline-rich glycoprotein family protein,K21L13.18,NM_125964.2,NP_569016,NP_569016.1,Q9LSK9,Uncharacterized protein At5g65660,Y5566_ARATH,ath:AT5G65660,locus:2155745
KAN1	3702.Q93WJ9	Transcription repressor KAN1; Transcriptional repressor that regulates lateral organ polarity. Promotes lateral organ abaxial identity by repressing the adaxial regulator ASYMMETRIC LEAVES2 (AS2) in abaxial cells. Required for abaxial identity in both leaves and carpels. Functions with KAN2 in the specification of polarity of the ovule outer integument. Regulates cambium activity by repressing th…	https://smart.embl.de/smart/DDvec.cgi?smart=403:Pfam_Myb_DNA-binding(221|272)+	831518,AAK59989.1,AAK59990.1,AAL05436.1,AB005242,ABH04543.1,AED92310.1,AT5G16560,AT5G16560.1,AY030192,AY037864,AY048688,At5g16560,BAB09625.1,BT026436,CP002688,Homeodomain-like superfamily protein,KAN,KAN1,KAN1_ARATH,MQK4.31,NM_121662.3,NP_568334,NP_568334.1,Protein KANADI 1,Q93WJ9,Q94C09,Q9FFC8,Transcription repressor KAN1,ath:AT5G16560,locus:2171427
KAN2	3702.Q9C616	Probable transcription factor KAN2; Probable transcription factor that regulates lateral organ polarity. Promotes abaxial cell fate during lateral organd formation. Functions with KAN1 in the specification of polarity of the ovule outer integument.	https://smart.embl.de/smart/DDvec.cgi?smart=388:Pfam_Myb_DNA-binding(215|266)+	840116,AAG60180.1,AAL05437.1,AB493491,ABJ17146.1,AC084110,AEE31455.1,AT1G32240,AT1G32240.1,AY048689,At1g32240,BAH30329.1,BT029211,CP002684,F27G20.7,Homeodomain-like superfamily protein,KAN2,KAN2_ARATH,NM_102957.4,NP_564392,NP_564392.1,Probable transcription factor KAN2,Protein KANADI 2,Q9C616,ath:AT1G32240,locus:2028346
KAN4	3702.Q9FJV5	Probable transcription factor KAN4; Probable transcription factor that regulates carpel integuments formation. Required for the specification of polarity in the ovule inner integument. Modulates the content of flavonols and proanthocyanidin in seeds.	https://smart.embl.de/smart/DDvec.cgi?smart=276:Pfam_Myb_DNA-binding(107|158)+	834270,AAL05439.1,AB013391,ABG48409.1,AED94838.1,AED94839.1,AT5G42630,AT5G42630.1,AT5G42630.2,ATS,AY048691,At5g42630,B3H696,BAB10501.1,BT026053,CP002688,Homeodomain-like superfamily protein,KAN4,KAN4_ARATH,MFO20.5,NM_001125891.2,NM_123627.3,NP_001119363.1,NP_199077,NP_199077.1,Probable transcription factor KAN4,Protein ABERRANT TESTA SHAPE,Protein KANADI 4,Q9FJV5,ath:AT5G42630,locus:2163852
KNAT7	3702.Q9FPQ8	Homeobox protein knotted-1-like 7; May be involved in secondary cell wall biosynthesis.	https://smart.embl.de/smart/DDvec.cgi?smart=291:KNOX1(27|71)+KNOX2(80|135)+ELK(194|215)+HOX(216|281)+	842602,AAF75812.1,AAG40858.1,AAM67281.1,ABG48415.1,AC011000,AEE34034.1,AF308451,AK118326,AT1G62990,AT1G62990.1,AY084398,At1g62990,BAC42940.1,BT026059,CP002684,F16P17.16,Homeobox knotted-like protein,Homeobox protein knotted-1-like 7,IRX11,KNAT7,KNAT7_ARATH,NM_104977.3,NP_564805,NP_564805.1,Protein IRREGULAR XYLEM 11,Protein KNAT7,Q8GXB5,Q8LG94,Q9FPQ8,Q9LQ05,ath:AT1G62990,locus:2015554
MDC16.10	3702.Q9LVK2	Protein BIG GRAIN 1-like A; Involved in auxin transport. Regulator of the auxin signaling pathway; Belongs to the BIG GRAIN 1 (BG1) plant protein family.	http://smart.embl.de/smart/DDvec.cgi?smart=357:	820612,AB019229,AEE75447.1,AT3G13980,AT3G13980.1,At3g13980,BAB02328.1,BIG1A_ARATH,CP002686,MDC16.10,NM_112252.3,NP_188014,NP_188014.1,Protein BIG GRAIN 1-like A,Q9LVK2,SKI/DACH domain protein,ath:AT3G13980,locus:2088192
MEE26	3702.O64751	Hydroxyproline-rich glycoprotein family protein.	https://smart.embl.de/smart/DDvec.cgi?smart=116:SIGNAL(1|26)+	818052,AAC12827.1,AAM64488.1,AC004238,AEC09033.1,AT2G34870,AT2G34870.1,AY086924,At2g34870,CP002685,Expressed protein,F19I3.10,F19I3_10,Hydroxyproline-rich glycoprotein family protein,MEE26,NM_129040.4,NP_565794,NP_565794.1,O64751,O64751_ARATH,ath:AT2G34870,locus:2044687
MHF15.21	3702.Q9FNI1	Putative B-type cyclin.	http://smart.embl.de/smart/DDvec.cgi?smart=122:	830515,A0A178UDX1,AAM60912.1,AAO41880.1,AAO50662.1,AB006700,AED90996.1,ANM70099.1,AT5G06270,AT5G06270.1,AT5G06270.2,AY084326,At5g06270,BAB08949.1,BT003828,BT005129,CP002688,Gb|AAF02129.1,Hypothetical protein,MHF15.21,MHF15_21,NM_001342874.1,NM_120710.3,NP_001331734,NP_001331734.1,NP_196245.1,Putative B-type cyclin,Q9FNI1,Q9FNI1_ARATH,ath:AT5G06270,locus:2164235
MHF15.4-2	3702.Q9FNI0	Uncharacterized protein MHF15.4.	http://smart.embl.de/smart/DDvec.cgi?smart=156:	830516,AAK62383.1,AB006700,AED90997.1,AED90998.1,AF386938,AT5G06280,AT5G06280.1,AT5G06280.3,At5g06280,BAB08950.1,CP002688,Hypothetical protein,MHF15.20,MHF15.4,MHF15.4-2,MHF15_20,NM_120711.2,NM_203011.1,NP_196246,NP_196246.1,NP_974740.1,Q9FNI0,Q9FNI0_ARATH,Uncharacterized protein MHF15.4,ath:AT5G06280,locus:2164250
MIF3	3702.Q2Q493	Mini zinc finger protein 3; Inhibits zinc finger homeodomain (ZHD) transcription factors by interacting with them to prevent both their nuclear localization and their DNA-binding properties. Involved in integrating signals from multiple hormones by regulating the expression of specific genes. Promotes the formation of ectopic shoot meristems on leaf margins.	https://smart.embl.de/smart/DDvec.cgi?smart=88:Pfam_ZF-HD_dimer(23|74)+	5007704,ABB20816.1,AC011809,AEE29768.1,AT1G18835,AT1G18835.1,At1g18835,AtMIF3,CP002684,DQ217608,F6A14,MIF3,MIF3_ARATH,Mini zinc finger,Mini zinc finger protein 3,NM_001084091.2,NP_001077560,NP_001077560.1,Q2Q493,ath:AT1G18835,locus:4010713452
MQJ2.8	3702.Q9FGH4	Glucan endo-1,3-beta-glucosidase 9.	https://smart.embl.de/smart/DDvec.cgi?smart=476:SIGNAL(1|25)+Pfam_Glyco_hydro_17(26|345)+X8(362|444)+	(1->3)-beta-glucan endohydrolase 9,(1->3)-beta-glucanase 9,3.2.1.39,835961,AAO41952.1,AAO50650.1,AB025632,AED97058.1,AT5G58480,AT5G58480.1,At5g58480,BAB10263.1,BT003904,BT005117,Beta-1,3-endoglucanase 9,Beta-1,3-glucanase 9,CP002688,E139_ARATH,Glucan endo-1,3-beta-glucosidase 9,MQJ2.8,NM_125234.4,NP_200656,NP_200656.2,O-Glycosyl hydrolases family 17 protein,Q9FGH4,ath:AT5G58480,locus:2171253
MSF3.23	3702.Q5PNU0	SET domain-containing protein.	https://smart.embl.de/smart/DDvec.cgi?smart=543:Pfam_SET(175|381)+	2.1.1.85,816400,AAV85712.1,AEC06813.1,AT2G18850,AT2G18850.1,At2g18850,BT020357,CP002685,EC 2.1.1.85,MSF3.23,MSF3_23,NM_127441.4,NP_001189551,NP_179475.3,Protein-histidine N-methyltransferase,Q5PNU0,Q5PNU0_ARATH,SET domain-containing protein,ath:AT2G18850,locus:2044465
MUP24.5	3702.Q9FF56	Transmembrane protein.	https://smart.embl.de/smart/DDvec.cgi?smart=139:SIGNAL(1|27)+TRANS(100|119)+	836184,AAV84517.1,AAW38972.1,AB005246,ABR46225.1,AED97359.1,AT5G60630,AT5G60630.1,At5g60630,BAB09836.1,BT020296,BT020471,BT030645,CP002688,MUP24.5,MUP24_5,NM_125456.3,NP_200871,NP_200871.1,Q9FF56,Q9FF56_ARATH,Transmembrane protein,ath:AT5G60630,locus:2175801
MYB23	3702.Q96276	Transcription factor MYB23; Transcription activator, when associated with BHLH2/EGL3/MYC146 or BHLH12/MYC1. Regulates the epidermal cell fate specification. Mediates the formation of columellae and accumulation of mucilages on seed coats. Controls the elongation of epidermal cells positively in roots but negatively in stems, leading to the promotion of primary roots elongation and repression of l…	https://smart.embl.de/smart/DDvec.cgi?smart=219:SANT(13|63)+SANT(66|114)+	834031,AAS10101.1,AB006702,ABF19038.1,AED94534.1,AT5G40330,AT5G40330.1,AY519631,At5g40330,AtMYB23,BAB11588.1,BT025285,CAA92281.1,CAB09179.1,CP002688,MPO12.5,MYB23,MYB23_ARATH,Myb domain protein 23,Myb-related protein 23,NM_123397.3,NP_198849,NP_198849.1,O49760,Q96276,Transcription factor MYB, plant,Transcription factor MYB23,Z68158,Z95747,ath:AT5G40330,locus:2170553
MZA15.6	3702.Q9FIQ9	Protein kinase C-like zinc finger protein.	https://smart.embl.de/smart/DDvec.cgi?smart=305:PHD(124|187)+PHD(235|295)+	834709,AB016882,ABE66228.1,AED95411.1,AT5G46660,AT5G46660.1,At5g46660,BAB08910.1,CHP-rich zinc finger protein,CP002688,DQ447046,MZA15.6,MZA15_6,NM_124036.2,NP_199478,NP_199478.1,Protein kinase C-like zinc finger protein,Q9FIQ9,Q9FIQ9_ARATH,ath:AT5G46660,locus:2178530
NAC028	3702.Q9SRZ8	NAC domain containing protein 28.	https://smart.embl.de/smart/DDvec.cgi?smart=631:Pfam_NAM(7|133)+	842903,AAF06052.1,AC009513,AEE34440.1,AT1G65910,AT1G65910.1,At1g65910,CP002684,F12P19.8,F12P19.8 protein,F12P19_8,NAC domain containing protein 28,NAC028,NM_105263.3,NP_176766,NP_176766.1,Q9SRZ8,Q9SRZ8_ARATH,anac028,ath:AT1G65910,locus:2009729
NAC030	3702.Q9C8W9	NAC domain-containing protein 30; Transcription activator that binds to the secondary wall NAC binding element (SNBE), 5'- (T/A)NN(C/T)(T/C/G)TNNNNNNNA(A/C)GN(A/C/T)(A/T)-3', in the promoter of target genes (e.g. genes involved in secondary wall biosynthesis, cell wall modification such as xylan accumulation, and programmed cell death). Involved in xylem formation in roots and shoots, especially …	https://smart.embl.de/smart/DDvec.cgi?smart=324:Pfam_NAM(10|137)+	843524,AAG52219.1,AAM62651.1,ABH04554.1,AC021665,AEE35254.1,ANAC030,ANM61162.1,AT1G71930,AT1G71930.1,AT1G71930.2,AY085424,At1g71930,BT026447,CP002684,F17M19.8,NAC domain-containing protein 30,NAC030,NAC30_ARATH,NM_001334512.1,NM_105851.2,NP_001323397,NP_001323397.1,NP_177338.1,Protein VASCULAR RELATED NAC-DOMAIN 7,Q9C8W9,VND7,Vascular related NAC-domain protein 7,ath:AT1G71930,locus:2016049
NAC076	3702.O65508	NAC domain-containing protein 76; Transcription activator that binds to the secondary wall NAC binding element (SNBE), 5'- (T/A)NN(C/T)(T/C/G)TNNNNNNNA(A/C)GN(A/C/T)(A/T)-3', in the promoter of target genes (By similarity). Involved in xylem formation by promoting the expression of secondary wall-associated transcription factors and of genes involved in secondary wall biosynthesis and programmed …	https://smart.embl.de/smart/DDvec.cgi?smart=377:Pfam_NAM(11|138)+	829773,AEE86626.1,AL022141,AL161588,ANAC076,ANM67680.1,AT4G36160,AT4G36160.1,AT4G36160.3,At4g36160,CAA18122.1,CAB81525.1,CP002687,F23E13.50,NAC domain containing protein 76,NAC domain-containing protein 76,NAC076,NAC76_ARATH,NM_001342407.1,NM_119783.3,NP_001329496,NP_001329496.1,NP_195339.1,O65508,Protein VASCULAR RELATED NAC-DOMAIN 2,VND2,ath:AT4G36160,locus:2122219
NAC086	3702.Q9FFI5	NAC domain-containing protein 86; Transcription factor directing sieve element enucleation and cytosol degradation. Not required for formation of lytic vacuoles. Regulates, with NAC045, the transcription of NEN1, NEN2, NEN3, NEN4, RTM1, RTM2, UBP16, PLDZETA, ABCB10 and At1g26450.	https://smart.embl.de/smart/DDvec.cgi?smart=476:Pfam_NAM(7|133)+	831591,AB005238,AED92405.1,AT5G17260,AT5G17260.1,At5g17260,BAB10513.1,CP002688,MKP11.11,NAC domain containing protein 86,NAC domain-containing protein 86,NAC086,NAC86_ARATH,NAM-like protein,NM_121732.2,NP_197228,NP_197228.1,No apical meristem-like protein,Q9FFI5,ath:AT5G17260,locus:2167155
NAC097	3702.Q9FGQ1	NAC domain containing protein 97.	https://smart.embl.de/smart/DDvec.cgi?smart=193:Pfam_NAM(18|138)+	835154,AB025617,AED95996.1,AT5G50820,AT5G50820.1,At5g50820,BAB08905.1,CP002688,K7B16.4,K7B16_4,NAC domain containing protein 97,NAC097,NM_124460.4,NP_001332095,NP_199895.3,Q9FGQ1,Q9FGQ1_ARATH,anac097,ath:AT5G50820,locus:2157936
NDX	3702.F4JI44	Nodulin homeobox; Regulates COOLAIR, a set of antisense transcripts originating from the 3' end of FLOWERING LOCUS C (FLC). Associates with single- stranded DNA that is part of an RNA-DNA hybrid, or R-loop, that covers the COOLAIR promoter. R-loop stabilization mediated by NDX inhibits COOLAIR transcription, which in turn modifies FLC expression.	https://smart.embl.de/smart/DDvec.cgi?smart=913:HOX(698|768)+	828094,AAC79096.1,AAD14437.1,AC005275,AEE82269.1,AF069442,AL161496,AT4G03090,AT4G03090.1,At4g03090,AtNDX1,CAB77794.1,CP002687,F4C21.1,F4JI44,F4JI45,NDX,NDX1 homeobox protein homolog,NDX_ARATH,NM_116543.6,NP_192218,NP_192218.5,Nodulin homeobox,Q7GAL2,Q9ZTA5,T4I9.3,ath:AT4G03090,locus:2139404
PAR1	3702.Q9SJH0	Transcription factor PAR1; Atypical bHLH transcription factor that acts as negative regulator of a variety of shade avoidance syndrome (SAS) responses, including seedling elongation and photosynthetic pigment accumulation. Acts as direct transcriptional repressor of two auxin-responsive genes, SAUR15 and SAUR68. May function in integrating shade and hormone transcriptional networks in response to…	http://smart.embl.de/smart/DDvec.cgi?smart=118:	818887,AAD21722.1,AAM60882.1,AAO50458.1,AC006931,AEC10179.1,AK118184,AT2G42870,AT2G42870.1,AY084291,At2g42870,AtbHLH165,BAC42807.1,BHLH165,BN000864,BT004925,Basic helix-loop-helix protein 165,CAJ55345.1,CP002685,F7D19.13,HLH1,NM_129848.3,NP_565988,NP_565988.1,PAR1,PAR1_ARATH,Phy rapidly regulated 1,Protein HELIX-LOOP-HELIX 1,Protein PHYTOCHROME RAPIDLY REGULATED 1,Q9SJH0,Transcription factor PAR1…
PCMP-A6	3702.Q38959	Pentatricopeptide repeat-containing protein At3g26630, chloroplastic.	https://smart.embl.de/smart/DDvec.cgi?smart=455:Pfam_PPR(84|112)+Pfam_PPR(158|185)+Pfam_PPR(186|216)+Pfam_PPR_1(213|243)+Pfam_PPR(290|317)+Pfam_PPR(318|347)+Pfam_PPR_3(338|395)+	822275,AAM20509.1,AAN15559.1,AB026648,AEE77189.1,AT3G26630,AT3G26630.1,AY099658,At3g26630,BAB01728.1,BT000240,CAA66119.1,CAA66814.1,CP002686,MFE16.1,NM_113574.3,NP_189297,NP_189297.1,ORF9,PCMP-A1,PCMP-A6,PP257_ARATH,Q38959,X97487,X98130,ath:AT3G26630,locus:2090857
PDF2	3702.Q93V99	Homeobox-leucine zipper protein PROTODERMAL FACTOR 2; Probable transcription factor that binds to the L1 box DNA sequence 5'-TAAATG[CT]A-3'. Plays a role in maintaining the identity of L1 cells, possibly by interacting with their L1 box or other target- gene promoters. Functionally redundant to ATML1.	https://smart.embl.de/smart/DDvec.cgi?smart=743:HOX(61|124)+START(253|473)+	825828,AAD17342.1,AAL11554.1,AAL32653.1,AAN15463.1,AB056455,AEE82438.1,AF128393,AF424560,AL161502,ANM67658.1,AT4G04890,AT4G04890.1,AT4G04890.2,AY062575,At4g04890,BAB58961.1,BT000144,CAB81031.1,CP002687,HD-ZIP protein PDF2,Homeobox-leucine zipper protein,Homeodomain transcription factor PDF2,NM_001340517.1,NM_116727.4,NP_001329475,NP_001329475.1,NP_567274.1,PDF2,PDF2_ARATH,Protodermal factor 2,Q93…
PIF5	3702.Q84LH8	Transcription factor PIF5; Transcription factor acting negatively in the phytochrome B signaling pathway to promote the shade-avoidance response. Regulates PHYB abundance at the post-transcriptional level, possibly via the ubiquitin-proteasome pathway. Promotes ethylene activity in the dark. May regulate the expression of a subset of genes by binding to the G- box motif. Might be involved in the …	https://smart.embl.de/smart/DDvec.cgi?smart=444:HLH(262|311)+	825075,AAL91160.1,AAM10954.1,AAN15368.1,AB103112,AEE79868.1,AEE79869.1,AEE79870.1,AEE79871.1,AF488598,AL163527,AT3G59060,AT3G59060.1,AT3G59060.2,AT3G59060.3,AT3G59060.4,AY081271,At3g59060,AtbHLH65,BAC56978.1,BHLH65,BT000049,Basic helix-loop-helix protein 65,CAB86934.1,CP002686,EN103,F17J16.110,NM_001035812.2,NM_001035813.2,NM_115768.5,NM_180690.2,NP_001030889,NP_001030889.1,NP_001030890.1,NP_1914…
PIL1	3702.Q8L5W8	Transcription factor PIL1; Transcription factor. Involved in responses to transient and long-term shade. Required for the light-mediated inhibition of hypocotyl elongation. Necessary for rapid light-induced expression of the photomorphogenesis- and circadian-related gene APRR9. Seems to play a role in multiple PHYB responses, such as flowering transition and petiole elongation.	https://smart.embl.de/smart/DDvec.cgi?smart=416:HLH(235|284)+	819311,AAC34226.1,AAO37214.1,AAX55166.1,AB090873,AC004411,AEC10779.1,AT2G46970,AT2G46970.1,AY219127,AY954840,At2g46970,AtbHLH124,BAC10689.1,BHLH124,Basic helix-loop-helix protein 124,CP002685,EN110,F14M4.20,NM_130265.4,NP_182220,NP_182220.2,O80727,PIL1,PIL1_ARATH,Phytochrome interacting factor 3-like 1,Protein PHYTOCHROME INTERACTING FACTOR 3-LIKE 1,Q84WY4,Q8L5W8,Transcription factor EN 110,Trans…
PIN3	3702.Q9S7Z8	Auxin efflux carrier component 3; Acts as a component of the auxin efflux carrier. Seems to be involved in the lateral auxin transport system and mediates tropic growth. Coordinated polar localization of PIN3 is directly regulated by the vesicle trafficking process.	https://smart.embl.de/smart/DDvec.cgi?smart=640:Pfam_Mem_trans(9|635)+	843432,AAD52695.1,AAD55507.1,AAM96993.1,AAN72096.1,AC008148,AEE35140.1,AF087818,AT1G70940,AT1G70940.1,AY136327,At1g70940,AtPIN3,Auxin efflux carrier component 3,Auxin efflux carrier family protein,BT002085,CP002684,F15H11.14,NM_105762.3,NP_177250,NP_177250.1,PIN3,PIN3_ARATH,Q9S7Z8,ath:AT1G70940,locus:2013975
PPI3A	3702.P0DKC1	Proton pump-interactor 3A; May regulate plasma membrane ATPase activity; Belongs to the plant Proton pump-interactor protein family.	https://smart.embl.de/smart/DDvec.cgi?smart=576:TRANS(553|575)+	833634,833645,AB025605,AED94111.1,AT5G36690,AT5G36690.1,AT5G36780,AT5G36780.1,At5g36780,BAA98056.1,CP002688,F4K4G8,F5H8.2,NM_123026.2,NM_123036.1,NP_198484.2,NP_568541.1,P0DKC1,PPI3A,PPI3A_ARATH,Proton pump-interactor 3A,Q9LDQ8,ath:AT5G36690,ath:AT5G36780
Q6NLB7_ARATH	3702.Q6NLB7	At5g65925.	http://smart.embl.de/smart/DDvec.cgi?smart=150:	836722,AAR20727.1,AAS92333.1,AED98124.1,AK227383,AT5G65925,AT5G65925.1,At5g65925,BAE99390.1,BT010670,BT012417,CP002688,Hypothetical protein,NM_148165.3,NP_680470,NP_680470.2,Q6NLB7,Q6NLB7_ARATH,ath:AT5G65925,locus:504954998
REV	3702.Q9SE43	Homeobox-leucine zipper protein REVOLUTA; Probable transcription factor involved in the regulation of interfascicular fiber (cortical cells) and secondary xylem differentiation in the inflorescence stems. Required for lateral shoot meristems (LSMs) and flower meristems (FMs) initiation. May be involved in the determination of vascular patterning and organ polarity. Directly regulates the expressi…	https://smart.embl.de/smart/DDvec.cgi?smart=842:HOX(22|88)+START(160|370)+Pfam_MEKHLA(693|841)+	836190,A5YZA2,A5YZA3,A5YZA4,A5YZA7,A5YZC3,AAF15262.2,AAF42938.1,AAO11835.1,AB005246,ABR09120.1,ABR09121.1,ABR09122.1,ABR09123.1,ABR09124.1,ABR09125.1,ABR09126.1,ABR09127.1,ABR09128.1,ABR09129.1,ABR09130.1,ABR09131.1,ABR09132.1,ABR09133.1,ABR09134.1,ABR09135.1,ABR09136.1,ABR09137.1,ABR09138.1,ABR09139.1,ABR09140.1,ABR09141.1,ABR09142.1,AED97367.1,AF188994,AF233592,AK229564,AT5G60690,AT5G60690.1,AV…
RLT3	3702.F4JRF5	Homeobox-DDT domain protein RLT3; Transcriptional regulator required for the maintenance of the plant vegetative phase. May prevent the early activation of the vegetative-to-reproductive transition by regulating key genes that contribute to flower timing.	https://smart.embl.de/smart/DDvec.cgi?smart=1131:HOX(1|59)+Pfam_DDT(366|421)+Pfam_WHIM1(643|686)+Pfam_WSD(767|842)+	826887,AL049640,AL161534,AT4G12750,At4g12750,CAB40992.1,CAB78317.1,CP002687,F4JRF5,Homeobox-DDT domain protein RLT3,Homeodomain-like transcriptional regulator,NP_001319916,Protein RINGLET 3,Q9SU11,RLT3,RLT3_ARATH,T20K18.100,ath:AT4G12750,locus:2135838
SCRL21	3702.P82640	Putative defensin-like protein 237.	https://smart.embl.de/smart/DDvec.cgi?smart=97:Pfam_SCRL(15|92)+	3770200,AEE82926.1,AF080119,AL161518,AT4G10767,At4g10767,CP002687,DF237_ARATH,F4JMF8,NM_001036539.2,NP_001031616,NP_001031616.1,P82640,Protein SCRL21,Putative S locus cysteine-rich-like protein 21,Putative defensin-like protein 237,SCR-like 21,SCR-like protein 21,SCRL21,T12H20,ath:AT4G10767
SPEAR2	3702.F4IGU3	Protein SPEAR2; Adapter-like transcriptional repressor recruiting TPL/TPR corepressors to inhibit TCP transcription factors (By similarity). May be involved in leaf development.	http://smart.embl.de/smart/DDvec.cgi?smart=300:	817962,AAB67619.1,AAO37224.1,AC002341,AEC08906.1,AT2G34010,AT2G34010.1,AY219137,At2g34010,CP002685,F4IGU3,NM_128952.3,NP_180948,NP_180948.2,O22954,Protein SPEAR2,Q84WX4,SPEAR2,SPER2_ARATH,SPL-like, EAR-containing protein 2,T14G11.13,TCP interactor containing EAR motif protein 4,TIE4,Verprolin,ath:AT2G34010,locus:2055450
SPEAR4	3702.Q9SHQ9	Protein SPEAR4; Adapter-like transcriptional repressor recruiting TPL/TPR coepressors to inhibit TCP transcription factors (By similarity). May be involved in leaf development.	http://smart.embl.de/smart/DDvec.cgi?smart=300:	839775,A0ME99,AAF24558.1,ABE65669.1,ABK28421.1,AC007508,AEE31028.1,AT1G29010,AT1G29010.1,At1g29010,CP002684,DQ446305,DQ652868,F1K23.3,NM_102642.3,NP_174196,NP_174196.2,Protein SPEAR4,Q9SHQ9,SPEAR4,SPER4_ARATH,SPL-like, EAR-containing protein 4,TCP interactor containing EAR motif protein 3,TIE3,Verprolin,ath:AT1G29010,locus:2018778
SRS7	3702.Q9FXH7	Protein SHI RELATED SEQUENCE 7; Transcription activator that binds DNA on 5'-ACTCTAC-3' and promotes auxin homeostasis-regulating gene expression (e.g. YUC genes), as well as genes affecting stamen development, cell expansion and timing of flowering. Synergistically with other SHI-related proteins, regulates gynoecium, stamen and leaf development in a dose-dependent manner, controlling apical-bas…	https://smart.embl.de/smart/DDvec.cgi?smart=345:Pfam_DUF702(115|272)+	838567,AAG12552.1,AAV68824.1,AAV68825.1,AAX23751.1,AC007797,AEE29897.1,AEE29898.1,AT1G19790,AT1G19790.1,AT1G19790.2,AY800588,AY800589,AY924676,At1g19790,CP002684,F6F9.16,NM_001035992.4,NM_101835.3,NP_001031069,NP_001031069.1,NP_173409.1,Protein SHI RELATED SEQUENCE 7,Q5Q0G2,Q5Q0G3,Q9FXH7,SHI-related sequence 7,SRS7,SRS7_ARATH,ath:AT1G19790,locus:2013109
SRS8	3702.F4KH89	Protein SHI RELATED SEQUENCE 8; Transcription activator that binds DNA on 5'-ACTCTAC-3' and promotes auxin homeostasis-regulating gene expression (e.g. YUC genes), as well as genes affecting stamen development, cell expansion and timing of flowering. Synergistically with other SHI-related proteins, regulates gynoecium, stamen and leaf development in a dose-dependent manner, controlling apical-bas…	https://smart.embl.de/smart/DDvec.cgi?smart=173:Pfam_DUF702(48|158)+	833279,AC069557,AED93889.1,AT5G33210,AT5G33210.1,At5g33210,CP002688,F4KH89,NM_122845.1,NP_198306,NP_198306.1,Protein SHI RELATED SEQUENCE 8,SHI-related sequence 8,SRS8,SRS8_ARATH,ath:AT5G33210,locus:2183078
SVB	3702.Q9FXB0	At1g56580/F25P12_18.	https://smart.embl.de/smart/DDvec.cgi?smart=166:Pfam_DUF538(25|139)+	842112,AAG09105.1,AAL25527.1,AAM26655.1,AC009323,AEE33411.1,AT1G56580,AT1G56580.1,AY058110,AY101534,At1g56580,At1g56580/F25P12_18,CP002684,F25P12.97,F25P12.97 protein,F25P12_97,NM_104535.4,NP_564720,NP_564720.1,Q9FXB0,Q9FXB0_ARATH,SMALLER WITH VARIABLE BRANCHES,SVB,ath:AT1G56580,locus:2027579
T1B3.16	3702.F4IHT0	Pleckstrin homology (PH) and lipid-binding START domains-containing protein.	https://smart.embl.de/smart/DDvec.cgi?smart=737:PH(11|120)+START(164|365)+Pfam_DUF1336(521|728)+	817379,AEC08107.1,AT2G28320,AT2G28320.1,At2g28320,CP002685,F4IHT0,F4IHT0_ARATH,NM_128391.3,NP_180399,NP_180399.2,T1B3.16,T1B3_16,ath:AT2G28320,locus:2057547
T22P11.170	3702.Q84TG0	Argininosuccinate lyase.	https://smart.embl.de/smart/DDvec.cgi?smart=91:Pfam_A_thal_3526(15|67)+	831095,AAO64770.1,AED90493.1,AK227439,AT5G02580,AT5G02580.1,Argininosuccinate lyase,At5g02580,BAE99442.1,BT005835,CP002688,NM_120336.4,NP_001330265,NP_568103.3,Q84TG0,Q84TG0_ARATH,T22P11.170,T22P11_170,ath:AT5G02580,locus:2181838
T25C13.60	3702.F4JYC1	ENHANCED DISEASE RESISTANCE protein (DUF1336).	https://smart.embl.de/smart/DDvec.cgi?smart=811:PH(58|168)+Pfam_START(267|416)+Pfam_DUF1336(596|802)+	833472,AED93941.1,AT5G35180,AT5G35180.4,At5g35180,CP002688,ENHANCED DISEASE RESISTANCE protein (DUF1336),F4JYC1,F4JYC1_ARATH,NM_001161275.1,NP_001119310,NP_001154747.1,T25C13.60,T25C13_60,ath:AT5G35180,locus:2182417
T28J14.200	3702.Q84JD1	START (StAR-related lipid-transfer) lipid-binding domain-containing protein.	https://smart.embl.de/smart/DDvec.cgi?smart=541:Pfam_START(99|298)+	830617,AAO42017.1,AAO50664.1,AED91129.1,AT5G07260,AT5G07260.1,At5g07260,BT003974,BT005131,CP002688,NM_120808.3,NP_001190248,NP_196343.2,Q84JD1,Q84JD1_ARATH,T28J14.200,T28J14_200,ath:AT5G07260,locus:2182850
T4M8.10	3702.Q9ZQ83	Putative MYB family transcription factor.	https://smart.embl.de/smart/DDvec.cgi?smart=450:ELM2(123|178)+SANT(223|276)+	814876,AAD17429.1,AAO22751.1,AAO42462.1,AC006284,AEC05703.1,AT2G03470,AT2G03470.1,At2g03470,BT002937,BT004468,CP002685,ELM2 domain-containing protein,NM_126398.4,NP_178446,NP_178446.1,Putative MYB family transcription factor,Q9ZQ83,Q9ZQ83_ARATH,T4M8.10,T4M8_10,ath:AT2G03470,locus:2063756
TAA1	3702.Q9S7N2	L-tryptophan--pyruvate aminotransferase 1; L-tryptophan aminotransferase involved in auxin (IAA) biosynthesis. Can convert L-tryptophan and pyruvate to indole-3-pyruvic acid (IPA) and alanine. Catalyzes the first step in IPA branch of the auxin biosynthetic pathway. Required for auxin production to initiate multiple change in growth in response to environmental and developmental cues. It is also …	https://smart.embl.de/smart/DDvec.cgi?smart=391:Pfam_Aminotran_1_2(65|380)+	2.6.1.27,2.6.1.99,3BWN,3BWO,843393,AAG52348.1,AAG52476.1,AAO63403.1,AC010796,AC011663,AEE35079.1,AK117208,AT1G70560,AT1G70560.1,At1g70560,BAC41884.1,BT005339,CKRC1,CP002684,EC 2.6.1.99,F24J13.13,F5A18.26,L-tryptophan---pyruvate aminotransferase,L-tryptophan--pyruvate aminotransferase 1,NM_105724.3,NP_177213,NP_177213.1,Protein CYTOKININ INDUCED ROOT CURLING 1,Protein SHADE AVOIDANCE 3,Protein TRA…
TCL1	3702.D3GKW6	MYB-like transcription factor TCL1; MYB-type transcription factor involved in trichome cell specification. Acts as a negative regulator of trichome patterning and formation by direct binding to the cis-acting regulatory elements of GL1, thus suppressing the expression of GL1.	https://smart.embl.de/smart/DDvec.cgi?smart=84:SANT(31|79)+	3768521,ADC36198.1,ADC36201.1,ADC36202.1,ADC36203.1,ADC36204.1,ADC36205.1,AEC08388.1,AT2G30432,AT2G30432.1,At2g30432,CP002685,D3GKW6,DQ108777,FJ972668,FJ972671,FJ972672,FJ972673,FJ972674,FJ972675,Homeodomain-like superfamily protein,MYB-like transcription factor TCL1,NM_001036368.3,NP_001031445,NP_001031445.1,Protein TRICHOMELESS 1,T6B20,TCL1,TCL1_ARATH,U93215,ath:AT2G30432,locus:1009023162
TCL2	3702.B3H4X8	MYB-like transcription factor TCL2; MYB-type transcription factor involved in trichome cell specification. Acts as a negative regulator of trichome patterning and formation. May function by suppressing the expression of GL3.	https://smart.embl.de/smart/DDvec.cgi?smart=100:SANT(32|80)+	6240858,ADC36207.1,ADC36209.1,ADC36210.1,ADC36211.1,AEC08386.1,AT2G30424,AT2G30424.1,At2g30424,B3H4X8,CP002685,CPL4,FJ972677,FJ972679,FJ972680,FJ972681,Homeodomain-like superfamily protein,MYB-like transcription factor TCL2,NM_001124945.2,NP_001118417,NP_001118417.1,Protein CAPRICE-like MYB4,Protein TRICHOMELESS 2,T6B20,TCL2,TCL2_ARATH,U93215,ath:AT2G30424,locus:4515102929
TCP19	3702.Q9LT89	Transcription factor TCP19.	https://smart.embl.de/smart/DDvec.cgi?smart=293:Pfam_TCP(55|179)+	835266,AAM64446.1,AAP68218.1,AB025623,AED96144.1,AED96145.1,AK118579,AT5G51910,AT5G51910.1,AT5G51910.2,AY086379,At5g51910,BAA97226.1,BAC43179.1,BT008779,CP002688,MJM18.6,NM_124570.4,NM_180842.1,NP_200004,NP_200004.1,NP_851173.1,Q8LCV9,Q9LT89,TCP family transcription factor,TCP19,TCP19_ARATH,Transcription factor TCP19,ath:AT5G51910,locus:2166518
TRY	3702.Q8GV05	Transcription factor TRY; Transcription factor. Involved in epidermal cell fate specification. Negative regulator of trichome development, including endoreplication, by lateral inhibition involving intercellular interactions. Promotes the formation of hair developing cells (trichoblasts) in H position in root epidermis, probably by inhibiting non-hair cell (atrichoblasts) formation.	https://smart.embl.de/smart/DDvec.cgi?smart=106:SANT(29|77)+	835401,AAN78321.1,AAS09993.1,AB025622,ABD57497.1,AED96321.1,AT5G53200,AT5G53200.1,AY161286,AY519523,At5g53200,BAB08423.1,BT024672,CP002688,Homeodomain-like superfamily protein,MFH8.14,NM_124699.3,NP_200132,NP_200132.2,Protein TRIPTYCHON,Q8GV05,Q9FGL7,TRY,TRY_ARATH,Transcription factor MYB, plant,Transcription factor TRY,ath:AT5G53200,locus:2163766
UMAMIT3	3702.Q5PP32	WAT1-related protein At3g45870; Belongs to the drug/metabolite transporter (DMT) superfamily. Plant drug/metabolite exporter (P-DME) (TC 2.A.7.4) family.	https://smart.embl.de/smart/DDvec.cgi?smart=385:Pfam_EamA(10|154)+Pfam_EamA(195|334)+	823730,A8MR91,AAV84486.1,AAW70405.1,AEE78084.1,AL162459,AT3G45870,AT3G45870.1,At3g45870,BT020265,BT020559,CAB82811.1,CP002686,F16L2.80,NM_114456.3,NP_190173,NP_190173.2,Q5PP32,Q9LZU3,UMAMIT3,WAT1-related protein At3g45870,WTR25_ARATH,ath:AT3G45870,locus:2077162
UMAMIT34	3702.Q9M0B8	WAT1-related protein At4g30420.	https://smart.embl.de/smart/DDvec.cgi?smart=373:Pfam_EamA(2|144)+Pfam_EamA(174|314)+	829165,AEE85763.1,AL161577,AT4G30420,AT4G30420.1,At4g30420,CAB79760.1,CP002687,F17I23.240,NM_119188.1,NP_194771,NP_194771.1,Q9M0B8,UMAMIT34,WAT1-related protein At4g30420,WTR37_ARATH,ath:AT4G30420,locus:2118686
UMAMIT4	3702.Q9LV20	WAT1-related protein At3g18200; Belongs to the drug/metabolite transporter (DMT) superfamily. Plant drug/metabolite exporter (P-DME) (TC 2.A.7.4) family.	https://smart.embl.de/smart/DDvec.cgi?smart=383:Pfam_EamA(33|177)+Pfam_EamA(205|345)+	821347,AB020749,AEE76063.2,AT3G18200,AT3G18200.2,At3g18200,BAB02033.1,BX824196,CP002686,F4J7L0,F4J7L1,MRC8.20,NM_112703.4,NP_188448,NP_188448.2,Q9LV20,UMAMIT4,WAT1-related protein At3g18200,WTR17_ARATH,ath:AT3G18200,locus:2092702
WOX1	3702.Q6X7K0	WUSCHEL-related homeobox 1; Transcription factor which may be involved in developmental processes.	https://smart.embl.de/smart/DDvec.cgi?smart=350:HOX(72|139)+	821325,AAP37133.1,AB019230,AEE76034.1,AT3G18010,AT3G18010.1,AY251394,At3g18010,BAB02721.1,CP002686,MEB5.20,MEB5.23,NM_112682.4,NP_188428,NP_188428.3,PFS2-like protein,Q6X7K0,Q9LVH2,WOX1,WOX1_ARATH,WUSCHEL related homeobox 1,WUSCHEL-related homeobox 1,ath:AT3G18010,locus:2088550
WRKY44	3702.Q9ZUU0	WRKY transcription factor 44; Transcription factor. Interacts specifically with the W box (5'-(T)TGAC[CT]-3'), a frequently occurring elicitor-responsive cis- acting element. Regulates trichome development, production of mucilage and tannin in seed coats, and maybe root hair development.	https://smart.embl.de/smart/DDvec.cgi?smart=429:WRKY(164|222)+WRKY(348|407)+	818303,AAC98047.1,AAK96200.1,AAM61951.1,AC005896,AEC09373.1,AF404862,AF516172,AT2G37260,AT2G37260.1,At2g37260,CP002685,F3G5.5,NM_001336644.1,NM_129282.4,NP_001323504.1,NP_181263,NP_181263.2,Protein TRANSPARENT TESTA GLABRA 2,Q9ZUU0,TTG2,WRK44_ARATH,WRKY DNA-binding protein 44,WRKY family transcription factor family protein,WRKY transcription factor 44,WRKY44,ath:AT2G37260,locus:2049852
YAB1	3702.O22152	Axial regulator YABBY 1; Involved in the abaxial cell fate determination during embryogenesis and organogenesis. Regulates the initiation of embryonic shoot apical meristem (SAM) development (Ref.3, Ref.6,. Required during flower formation and development, particularly for the patterning of floral organs. Positive regulator of class B (AP3 and PI) activity in whorls 2 and 3. Negative regulator of…	https://smart.embl.de/smart/DDvec.cgi?smart=229:Pfam_YABBY(20|189)+	819127,AAB82644.1,AAC69834.1,AAD16053.1,AAD33715.1,AC002387,AEC10523.1,AF074948,AF087015,AF136538,AFO,AT,AT2G45190,AT2G45190.1,At2g45190,Axial regulator YABBY 1,CP002685,F4L23.30,FIL,Fl-54,NM_130082.4,NP_566037,NP_566037.1,O22152,Protein ABNORMAL FLORAL ORGANS,Protein FILAMENTOUS FLOWER,Protein antherless,YAB1,YAB1_ARATH,ath:AT2G45190,locus:2005492
YUC5	3702.Q9LKC0	Probable indole-3-pyruvate monooxygenase YUCCA5; Involved in auxin biosynthesis. Belongs to the set of redundant YUCCA genes probably responsible for auxin biosynthesis in roots.	https://smart.embl.de/smart/DDvec.cgi?smart=424:Pfam_Pyr_redox_2(25|238)+	1.14.13.168,834411,AAZ93924.1,ABM06013.1,AED95021.1,AP000368,AT5G43890,AT5G43890.1,At5g43890,BAA98069.1,BT029743,CP002688,DQ159070,EC 1.14.13.168,F6B6.3,Flavin-binding monooxygenase family protein,Flavin-containing monooxygenase YUCCA5,Indole-3-pyruvate monooxygenase,NM_123756.2,NP_199202,NP_199202.1,Probable indole-3-pyruvate monooxygenase YUCCA5,Protein SUPPRESSOR OF ER 1,Q9LKC0,SUPER1,YUC5,YUC…
ZHD12	3702.Q9FKJ9	Zinc-finger homeodomain protein 12; Putative transcription factor.	https://smart.embl.de/smart/DDvec.cgi?smart=223:Pfam_ZF-HD_dimer(34|90)+	836169,AB011483,AED97335.2,AT5G60480,AT5G60480.1,At5g60480,AtHB-26,AtZHD12,BAB08231.1,CP002688,F4JYZ9,HB26,Homeobox protein 26,MUF9.11,NM_125441.2,NP_200856,NP_200856.2,Q9FKJ9,ZHD12,ZHD12_ARATH,Zinc-finger homeodomain protein 12,ath:AT5G60480,locus:2175138
ZPR1	3702.F4IG60	Protein LITTLE ZIPPER 1; Competitive inhibitor of the HD-ZIPIII transcription factors in shoot apical meristem (SAM) development. Acts by forming non- functional heterodimers. Part of a negative feedback loop. Essential for proper functioning of stem cells in the SAM.	http://smart.embl.de/smart/DDvec.cgi?smart=136:	819153,AAB82619.2,AAM64342.1,ABD38882.1,AC002387,AEC10555.1,AT2G45450,AT2G45450.1,AY086269,At2g45450,BT024543,Binding protein,CP002685,F4IG60,F4L23.4,NM_130107.4,NP_566042,NP_566042.2,O22128,Protein LITTLE ZIPPER 1,ZPR1,ZPR1_ARATH,ath:AT2G45450,locus:2050926
ZPR2	3702.Q9LZX5	Protein LITTLE ZIPPER 2; Competitive inhibitor of the HD-ZIPIII transcription factors in shoot apical meristem (SAM) development. Acts by forming non- functional heterodimers. Part of a negative feedback loop. Essential for proper functioning of stem cells in the SAM.	http://smart.embl.de/smart/DDvec.cgi?smart=105:	825260,AEE80122.1,AL162295,ANM65923.1,AT3G60890,AT3G60890.1,AT3G60890.3,At3g60890,Binding protein,CAB82693.1,CP002686,NM_001340061.1,NM_115953.3,NP_001319809,NP_001319809.1,NP_191648.1,Protein LITTLE ZIPPER 2,Q9LZX5,T4C21.300,ZPR2,ZPR2_ARATH,ath:AT3G60890
ZPR3	3702.Q9LXI8	Protein LITTLE ZIPPER 3; Competitive inhibitor of the HD-ZIPIII transcription factors in shoot apical meristem (SAM) development. Acts by forming non- functional heterodimers. Part of a negative feedback loop. Involved in SAM development and lateral organ patterning. Essential for proper functioning of stem cells in the SAM.	http://smart.embl.de/smart/DDvec.cgi?smart=67:	824443,AAL38891.1,AAM67550.1,AEE78991.1,AL353912,AT3G52770,AT3G52770.1,AY065450,AY123017,At3g52770,Binding protein,CAB89238.1,CP002686,F3C22.170,NM_115137.4,NP_190845,NP_190845.1,Protein LITTLE ZIPPER 3,Q9LXI8,ZPR3,ZPR3_ARATH,ath:AT3G52770,locus:2083283
ZPR4	3702.Q56WL5	Protein LITTLE ZIPPER 4; Competitive inhibitor of the HD-ZIPIII transcription factors in shoot apical meristem (SAM) development (Probable). Acts by forming non-functional heterodimers (Probable). Part of a negative feedback loop (Probable). Essential for proper functioning of stem cells in the SAM.	http://smart.embl.de/smart/DDvec.cgi?smart=72:	A0MDP6,ABK28025.1,AC006921,AK222023,At2g36307,BAD94703.1,CP002685,DQ652662,F2H17,Protein LITTLE ZIPPER 4,Q56WL5,ZPR4,ZPR4_ARATH
